# Supplementary material for: Integrative metagenomic and metabolomic profiling identifies gut microbial and metabolite signatures associated with lymph node metastasis in pancreatic cancer
Source: Front Microbiol. 2025 Dec 12;16:1706084. doi: 10.3389/fmicb.2025.1706084 (PMC12742467; doi:10.3389/fmicb.2025.1706084)
Supplement: Supplementary file 2 [file Data_Sheet_2.xlsx]

## Sheet: Supplementary Table 1
Supplementary Table 1. Differential gut genera by DESeq2 between LNM and NLNM patients.
Genus	baseMean	Mean_LNM_F	Mean_NLNM_F	log2FC	lfcSE	stat	pvalue	padj	qvalue<0.05
g__Klebsiella	5.73955e+06	1.1384e+07	678979	4.06749	0.79648	5.10684	3.27593e-07	2.9265e-05	TRUE
g__Ruminococcus	1.48295e+06	695256	2.18916e+06	-1.65476	0.414462	-3.99255	6.53659e-05	0.00154571	TRUE
g__Blautia	828392	389801	1.22161e+06	-1.64798	0.444951	-3.70374	0.000212448	0.00347774	TRUE
g__Bifidobacterium	666630	619733	1.12507e+06	-2.85692	0.63216	-4.5193	6.20449e-06	0.000277134	TRUE
g__Enterocloster	630444	1.1742e+06	142942	3.03817	0.549933	5.52463	3.30183e-08	6.63669e-06	TRUE
g__Veillonella	584077	2.00666e+06	437880	3.36752	0.680219	4.95064	7.39711e-07	4.95606e-05	TRUE
g__Mediterraneibacter	415065	780938	583651	-1.36224	0.376145	-3.62157	0.000292815	0.00444195	TRUE
g__Coprococcus	170177	106908	226900	-1.08567	0.26641	-4.07521	4.59735e-05	0.00127458	TRUE
g__Anaerostipes	100301	39035.4	155229	-1.99154	0.496938	-4.00763	6.13324e-05	0.00149428	TRUE
g__Fusobacterium	50148.5	83887.4	19899.9	2.07568	0.642114	3.23258	0.0012268	0.0120286	TRUE
g__Gammaproteobacteria_unclassified	47152.3	80907.4	16889.1	2.26016	0.684529	3.30178	0.000960736	0.0100316	TRUE
g__Megasphaera	38187.1	174302	29371.2	3.0518	0.588605	5.1848	2.16247e-07	2.48376e-05	TRUE
g__Eggerthella	37559.9	12968.2	59607.6	-2.20053	0.53453	-4.11676	3.84235e-05	0.00114417	TRUE
g__Faecalibacillus	31286.4	34186.5	48042.8	-1.93131	0.479981	-4.02372	5.72867e-05	0.00143933	TRUE
g__Megamonas	27545.9	45750.6	104742	-2.07457	0.607407	-3.41545	0.000636763	0.00799933	TRUE
g__Hallella	27177	2.37899e+06	8733.94	3.73277	0.644538	5.79139	6.98064e-09	1.87081e-06	TRUE
g__Holdemanella	26042.5	11266.2	39290.2	-1.80213	0.51702	-3.4856	0.000491039	0.00657992	TRUE
g__Veillonellaceae_unclassified	24078.3	48378.5	2291.83	4.39984	0.66722	6.59428	4.27314e-11	1.7178e-08	TRUE
g__Romboutsia	22517.6	38342	64907.3	-2.13617	0.576554	-3.70507	0.00021133	0.00347774	TRUE
g__Raoultella	16105.7	29050.4	4500.04	2.69052	0.707034	3.80536	0.000141597	0.00271057	TRUE
g__Catenibacterium	13682.4	19398.8	8557.45	1.18066	0.423948	2.78492	0.00535407	0.0364803	TRUE
g__Bacteroidota_unclassified	13200.8	19011.3	13360.1	1.2503	0.438826	2.8492	0.00438287	0.0311843	TRUE
g__Tyzzerella	12457.2	6893.97	17444.8	-1.33941	0.404491	-3.31136	0.000928433	0.00995281	TRUE
g__Hoylesella	12321.8	40961.2	7871.12	1.84377	0.497532	3.70583	0.000210702	0.00347774	TRUE
g__Acidaminococcus	9971.67	378999	407179	-1.52653	0.52163	-2.92647	0.00342834	0.0257606	TRUE
g__Serratia	9643.38	18365.7	1823.36	3.33232	0.721068	4.62138	3.81202e-06	0.000180286	TRUE
g__Anaeroglobus	8026.19	15625	2635.04	3.68664	0.710923	5.1857	2.152e-07	2.48376e-05	TRUE
g__Jilunia	6006.01	10526.3	1953.37	2.4301	0.474194	5.12469	2.98022e-07	2.9265e-05	TRUE
g__Lactococcus	5740.28	1999.25	16755.3	-2.18568	0.494382	-4.42102	9.82338e-06	0.000413254	TRUE
g__Mesosutterella	5683.78	11711	617.346	5.38577	0.632975	8.50866	1.75956e-17	1.41469e-14	TRUE
g__Brotomerdimonas	3668.53	5713.52	1835.08	1.63848	0.532988	3.07414	0.00211109	0.0174981	TRUE
g__Lelliottia	3612.12	6143.77	1342.36	2.19425	0.715652	3.06608	0.00216886	0.0177935	TRUE
g__Sellimonas	3091.16	4173.48	23460.4	-1.02709	0.2547	-4.03254	5.51774e-05	0.00143105	TRUE
g__Pragia	2850.68	4668.27	1221.11	1.93453	0.575552	3.36118	0.000776096	0.0090432	TRUE
g__Longicatena	2682.52	1836.87	3440.69	-0.905453	0.281596	-3.21543	0.00130248	0.0124666	TRUE
g__Saccharospirillum	2571.42	4285.75	1034.43	2.05056	0.66477	3.08461	0.00203818	0.0172494	TRUE
g__Mycobacterium	2550.15	3875.96	1361.49	1.50928	0.447959	3.36923	0.000753781	0.00891236	TRUE
g__Negativibacillus	2538.9	1472.15	3495.29	-1.24701	0.423544	-2.94422	0.0032377	0.0247916	TRUE
g__Sporotomaculum	2349.28	3657.26	1176.61	1.63594	0.487454	3.3561	0.000790502	0.00907948	TRUE
g__Dysgonomonas	2211.1	3344.55	3291.34	1.48479	0.477443	3.10988	0.00187166	0.0160086	TRUE
g__Pantoea	2148.57	3446.47	984.936	1.80682	0.619724	2.91552	0.00355092	0.0264347	TRUE
g__Azospirillum	2129.31	3810.54	1579.01	2.61523	0.48174	5.42872	5.67589e-08	9.12683e-06	TRUE
g__Parolsenella	2109.9	4066.18	3318.92	3.5139	0.821154	4.27923	1.87545e-05	0.000655591	TRUE
g__Murimonas	1872.05	1175.44	2496.6	-1.086	0.34326	-3.1638	0.00155724	0.0142276	TRUE
g__Pluralibacter	1805.01	3314.32	451.833	2.87463	0.725521	3.96216	7.42762e-05	0.001614	TRUE
g__Mogibacterium	1789.03	1006.61	2490.51	-1.30748	0.420165	-3.11182	0.00185937	0.0160086	TRUE
g__Lactonifactor	1706.73	993.587	2346.1	-1.23936	0.330576	-3.7491	0.00017747	0.0031708	TRUE
g__Neisseria	1591.36	8905.29	3052.8	2.33554	0.53073	4.40063	1.07939e-05	0.000413254	TRUE
g__Petralouisia	1549.33	2461.52	731.496	1.75088	0.415625	4.21263	2.52414e-05	0.000780542	TRUE
g__Kosakonia	1443.28	2539.44	460.512	2.46277	0.607608	4.05322	5.05174e-05	0.00135387	TRUE
g__Mycoplasma	1402.86	805.763	1938.19	-1.26612	0.450771	-2.80878	0.00497304	0.0341737	TRUE
g__Bacilli_unclassified	1366.33	546.523	2101.33	-1.94364	0.598641	-3.24676	0.00116726	0.011731	TRUE
g__Alitiscatomonas	1296.02	3764.97	1802.66	-1.30221	0.335167	-3.88525	0.000102223	0.00205468	TRUE
g__Mitsuokella	1292.99	9628.99	942.937	2.04982	0.47581	4.30807	1.64688e-05	0.000601861	TRUE
g__Amedibacterium	1251.29	688.719	1755.67	-1.35083	0.396148	-3.40992	0.000649812	0.00803768	TRUE
g__Yersinia	1249.52	3460.6	948.299	1.65486	0.572196	2.89212	0.0038265	0.0279683	TRUE
g__Defluviicoccus	1179.48	1928.37	508.06	1.92426	0.614784	3.12997	0.00174822	0.0153475	TRUE
g__Trabulsiella	1078.59	1944.5	302.25	2.68532	0.71436	3.75906	0.000170553	0.00311647	TRUE
g__Petroclostridium	1011.41	568.583	1408.43	-1.30863	0.473921	-2.76128	0.00575756	0.0382568	TRUE
g__Brotonthovivens	873.185	1292.72	497.05	1.37829	0.418225	3.29557	0.000982217	0.0101244	TRUE
g__Anaerovorax	824.456	506.694	1109.35	-1.1289	0.399577	-2.82523	0.00472471	0.0330319	TRUE
g__Morganella	811.628	11318.6	478.914	2.35287	0.498878	4.71633	2.40137e-06	0.000120669	TRUE
g__Sutterellaceae_unclassified	795.874	1421.84	234.664	2.5996	0.752122	3.45636	0.000547532	0.00721665	TRUE
g__Sporomusa	655.267	920.331	417.623	1.14094	0.363907	3.13525	0.00171706	0.0153475	TRUE
g__Actinomycetota_unclassified	652.227	371.44	903.967	-1.28251	0.352144	-3.64199	0.000270534	0.00426488	TRUE
g__Longibaculum	616.041	483.378	734.981	-0.606491	0.22321	-2.71713	0.0065851	0.043044	TRUE
g__Novisyntrophococcus	591.887	268.306	881.994	-1.71682	0.390034	-4.40172	1.07397e-05	0.000413254	TRUE
g__Aggregatibacter	590.963	12005.5	708.279	1.85835	0.639943	2.90392	0.00368517	0.0271824	TRUE
g__Olsenella	587.053	23612.2	1027.75	-0.848565	0.289564	-2.93049	0.00338428	0.0256695	TRUE
g__Microbacterium	586.469	1006.89	209.539	2.26332	0.611839	3.6992	0.000216277	0.00347774	TRUE
g__Scandinavium	582.863	1078.41	138.583	2.95966	0.859931	3.44174	0.000577991	0.00737627	TRUE
g__Yokenella	582.68	1028.42	183.047	2.48966	0.752725	3.30753	0.000941218	0.00995709	TRUE
g__Dickeya	555.073	1018.33	139.74	2.86493	0.699653	4.09478	4.22563e-05	0.00121336	TRUE
g__Eggerthellaceae_unclassified	536.727	214.618	825.514	-1.94314	0.544432	-3.56911	0.00035819	0.00496525	TRUE
g__Candidatus_Melainabacteria_unclassified	530.926	916.487	185.251	2.30497	0.615842	3.7428	0.000181984	0.00318076	TRUE
g__Heliomicrobium	513.864	385.239	629.183	-0.709301	0.262932	-2.69766	0.00698294	0.0452765	TRUE
g__Mannheimia	476.513	819.451	169.051	2.27572	0.573169	3.97041	7.17476e-05	0.00160236	TRUE
g__Burkholderia	476.313	735.254	244.158	1.58917	0.530389	2.99623	0.00273339	0.0219764	TRUE
g__Capnocytophaga	462.068	2583.91	372.038	1.55169	0.426764	3.63594	0.000276971	0.0042824	TRUE
g__Raoultibacter	447.097	320.111	17295.8	-1.59851	0.4464	-3.58088	0.000342435	0.0049164	TRUE
g__Monoglobus	430.273	275.733	1485.71	-1.04342	0.294207	-3.54655	0.000390312	0.00531882	TRUE
g__Neobacillus	380.277	1199	222.796	1.31866	0.478626	2.75511	0.00586731	0.0386665	TRUE
g__Gallibacterium	370.983	629.742	138.993	2.18527	0.666198	3.28021	0.0010373	0.0105568	TRUE
g__Grimontella	368.968	676.707	93.0647	2.86169	0.723993	3.95265	7.72918e-05	0.00163533	TRUE
g__Anaerosacchariphilus	363.215	493.614	246.306	1.0002	0.329552	3.03502	0.00240519	0.019533	TRUE
g__Erwiniaceae_unclassified	356.32	645.748	96.832	2.73688	0.765663	3.57453	0.000350861	0.00494898	TRUE
g__Cellulomonas	342.673	440.985	1768.83	-1.71925	0.639491	-2.68847	0.00717804	0.0461691	TRUE
g__Otoolea	332.87	440.472	236.4	0.897164	0.323277	2.77522	0.0055165	0.0369605	TRUE
g__Mixta	302.313	523.733	103.799	2.33412	0.723833	3.22467	0.00126117	0.0122166	TRUE
g__Photorhabdus	298.106	545.971	75.881	2.84623	0.668603	4.25698	2.07209e-05	0.000679853	TRUE
g__Syntrophaceticus	288.837	416.346	174.52	1.25672	0.425338	2.95464	0.00313038	0.0244352	TRUE
g__Actinobacillus	278.014	439.089	133.602	1.71788	0.579125	2.96634	0.00301367	0.0237548	TRUE
g__Flammeovirga	262.284	464.633	80.8684	2.52031	0.786757	3.20342	0.00135807	0.0125832	TRUE
g__Bradyrhizobium	252.717	458.998	67.7758	2.75759	0.57692	4.77985	1.75424e-06	0.000100743	TRUE
g__Fictibacillus	234.353	436.827	52.8247	3.04341	0.603303	5.04458	4.54509e-07	3.32205e-05	TRUE
g__Providencia	226.224	721.884	173.173	1.75445	0.607903	2.88607	0.00390085	0.0282548	TRUE
g__Gracilibacter	215.382	348.957	95.6248	1.86464	0.575726	3.23876	0.0012005	0.0119161	TRUE
g__Caldibacillus	201.998	61.7843	327.708	-2.40579	0.506661	-4.74832	2.05115e-06	0.000109941	TRUE
g__Negativicoccus	192.964	617.316	145.899	2.75111	0.543032	5.0662	4.05837e-07	3.26293e-05	TRUE
g__Rhizophagus	177.775	101.874	245.824	-1.26399	0.331556	-3.8123	0.000137679	0.00269985	TRUE
g__Kalamiella	177.693	299.386	68.5891	2.12472	0.751311	2.82802	0.0046837	0.0330319	TRUE
g__Mobilisporobacter	175.563	103.876	541.728	-1.20073	0.426461	-2.81557	0.00486908	0.0337478	TRUE
g__Superficieibacter	174.163	298.225	62.9354	2.243	0.750036	2.99053	0.00278495	0.0221693	TRUE
g__Anaerosalibacter	172.728	95.3254	242.123	-1.34315	0.395185	-3.39878	0.000676875	0.00824557	TRUE
g__Geitlerinema	152.749	242.112	72.6311	1.74853	0.525292	3.32868	0.000872586	0.00974388	TRUE
g__Streptobacillus	143.458	249.14	48.7098	2.3506	0.621439	3.7825	0.00015526	0.002903	TRUE
g__Acetitomaculum	138.104	215.593	68.6315	1.65043	0.421356	3.91695	8.9676e-05	0.00184871	TRUE
g__Clostridiisalibacter	130.738	237.455	35.06	2.75668	0.76832	3.58793	0.000333313	0.00487243	TRUE
g__Colibacter	126.535	1020.43	140.867	1.71896	0.583427	2.94631	0.00321589	0.0247916	TRUE
g__Nocardia	123.398	226.673	30.8057	2.8722	0.675414	4.2525	2.11397e-05	0.000679853	TRUE
g__Carboxydocella	111.798	100.656	170.486	-1.87416	0.471282	-3.97673	6.98707e-05	0.00160236	TRUE
g__Pasteurella	102.166	160.967	109.374	1.69308	0.63457	2.66808	0.0076286	0.0486777	TRUE
g__Parasporobacterium	92.2773	141.499	48.1472	1.55863	0.452126	3.44733	0.000566161	0.00734183	TRUE
g__Psychrobacter	80.2098	39.5638	116.651	-1.57047	0.564888	-2.78014	0.00543363	0.0367112	TRUE
g__Faecalibaculum	76.5158	231.666	111.325	-1.5477	0.502571	-3.07957	0.00207301	0.0173614	TRUE
g__Thermoanaerobacter	61.3258	34.9371	84.9847	-1.26861	0.444149	-2.85627	0.00428653	0.0307712	TRUE
g__Stutzerimonas	60.8148	100.231	70.444	1.95743	0.587943	3.32929	0.000870692	0.00974388	TRUE
g__Jeotgalibaca	55.2726	85.6211	148.756	1.60605	0.513339	3.12864	0.00175618	0.0153475	TRUE
g__Filifactor	49.453	49.9945	74.4376	-1.79579	0.541516	-3.31623	0.000912393	0.00991303	TRUE
g__Alterileibacterium	45.6396	72.6218	21.4487	1.74731	0.526373	3.31953	0.000901695	0.00991303	TRUE
g__Desulfosarcina	43.7379	68.7438	21.3189	1.69692	0.52858	3.21033	0.00132582	0.0125407	TRUE
g__Petrocella	42.1281	22.8615	59.4016	-1.37442	0.429148	-3.20267	0.00136161	0.0125832	TRUE
g__Novibacillus	37.0357	58.3037	17.9678	1.70421	0.503669	3.38359	0.000715443	0.00858532	TRUE
g__Sphingomonas	34.1461	195.697	82.0349	-2.10576	0.585394	-3.59717	0.000321699	0.00478974	TRUE
g__Anaerophilus	24.9135	7.90816	40.1597	-2.35769	0.479287	-4.91915	8.69214e-07	5.37575e-05	TRUE
g__Dethiobacter	16.876	8.20964	51.6521	-1.52794	0.48814	-3.13013	0.00174732	0.0153475	TRUE
g__Bacteroides	7.34359e+06	9.46397e+06	5.44257e+06	0.798155	0.446716	1.78672	0.0739831	0.225807	FALSE
g__Phocaeicola	4.8469e+06	4.81305e+06	4.87724e+06	-0.0191184	0.526452	-0.0363155	0.971031	0.987814	FALSE
g__Bacteria_unclassified	3.40827e+06	3.8952e+06	2.97172e+06	0.390401	0.197499	1.97673	0.0480726	0.172965	FALSE
g__Escherichia	2.82701e+06	3.89071e+06	1.87335e+06	1.05441	0.707257	1.49084	0.136004	0.341711	FALSE
g__Segatella	2.20459e+06	3.68922e+06	4.84039e+06	2.07834	0.822048	2.52825	0.0114633	0.0653651	FALSE
g__Roseburia	1.41962e+06	1.85312e+06	1.03097e+06	0.84595	0.445415	1.89924	0.0575328	0.193541	FALSE
g__unclassified	1.18794e+06	1.32966e+06	1.06089e+06	0.325794	0.244484	1.33258	0.182671	0.417236	FALSE
g__Prevotellaceae_unclassified	1.03932e+06	1.7333e+06	2.25109e+06	2.05493	0.880767	2.33311	0.0196422	0.0968853	FALSE
g__Alistipes	1.03511e+06	1.25665e+06	836479	0.58718	0.484116	1.21289	0.225171	0.475165	FALSE
g__Lachnospiraceae_unclassified	978185	675164	1.24986e+06	-0.888457	0.40118	-2.21461	0.0267868	0.123066	FALSE
g__Parabacteroides	976801	974971	978442	-0.00512996	0.467795	-0.0109663	0.99125	0.994963	FALSE
g__Bacteroidales_unclassified	829191	923081	745014	0.309188	0.449937	0.68718	0.491969	0.712257	FALSE
g__Faecalibacterium	753641	599814	891555	-0.571811	0.394569	-1.4492	0.147281	0.362305	FALSE
g__Caudoviricetes_unclassified	750150	1.20212e+06	1.44815e+06	-0.190272	0.30334	-0.627254	0.530492	0.731128	FALSE
g__Clostridium	711235	772133	656637	0.233754	0.249207	0.937992	0.348248	0.584534	FALSE
g__Viruses_unclassified	687018	1.08784e+06	755161	-0.305586	0.425706	-0.717834	0.47286	0.695026	FALSE
g__Enterobacteriaceae_unclassified	643949	894016	419751	1.09076	0.693473	1.57289	0.115743	0.301157	FALSE
g__Eubacteriales_unclassified	558678	554423	562494	-0.0208521	0.193403	-0.107817	0.914141	0.973469	FALSE
g__Bacillota_unclassified	478633	425349	526406	-0.30753	0.281297	-1.09326	0.274281	0.52638	FALSE
g__Bacteroidaceae_unclassified	439168	488333	395090	0.305683	0.479423	0.637606	0.52373	0.725999	FALSE
g__Akkermansia	439160	1.93299e+06	309731	0.913767	0.694654	1.31543	0.188366	0.423544	FALSE
g__Eubacterium	392042	404905	380509	0.089651	0.353592	0.253544	0.799848	0.907021	FALSE
g__Prevotella	390241	3.38999e+06	1.20843e+06	-0.447745	0.58496	-0.765428	0.444017	0.674118	FALSE
g__Streptococcus	373699	274527	462611	-0.752859	0.533463	-1.41127	0.158165	0.379455	FALSE
g__Dialister	332912	523400	371674	1.69076	0.721258	2.34418	0.0190689	0.0958214	FALSE
g__Enterobacter	289372	375397	545198	0.822671	0.700521	1.17437	0.240247	0.487189	FALSE
g__Oscillospiraceae_unclassified	281160	324538	242269	0.421781	0.38047	1.10858	0.267611	0.518457	FALSE
g__Phascolarctobacterium	266484	266090	266837	-0.00404627	0.626312	-0.00646047	0.994845	0.997326	FALSE
g__Gemmiger	236775	198063	271482	-0.454896	0.463097	-0.98229	0.325957	0.56152	FALSE
g__Dorea	189523	154606	220827	-0.514317	0.337571	-1.52358	0.127613	0.324686	FALSE
g__Sutterella	120554	160036	85156.6	0.910212	0.77652	1.17217	0.241129	0.487189	FALSE
g__Odoribacter	119834	127758	112730	0.180554	0.453309	0.398302	0.690408	0.833465	FALSE
g__Collinsella	115996	75255.5	152522	-1.01915	0.568256	-1.79346	0.0728987	0.225425	FALSE
g__Lachnospira	112797	148333	80937.2	0.873962	0.434639	2.01078	0.0443492	0.165077	FALSE
g__Citrobacter	102149	88817.9	114100	-0.361395	0.652376	-0.553968	0.579601	0.765188	FALSE
g__Shigella	102032	138312	69505.2	0.992723	0.704123	1.40987	0.158578	0.379455	FALSE
g__Barnesiella	95369.6	48361.7	137515	-1.50765	0.583875	-2.58214	0.0098189	0.0592861	FALSE
g__Oscillibacter	94329.1	107671	82367.6	0.386486	0.387123	0.998353	0.318108	0.558385	FALSE
g__Bilophila	90920.2	104450	78790.3	0.406726	0.617107	0.659085	0.509841	0.718998	FALSE
g__Butyricimonas	84203.1	103044	67311.1	0.614358	0.525434	1.16924	0.242307	0.488258	FALSE
g__Flavonifractor	59617.1	146235	167999	-0.245419	0.31851	-0.770521	0.440991	0.672783	FALSE
g__Parasutterella	59120.9	81412.9	39135	1.0568	0.624954	1.69101	0.0908356	0.257154	FALSE
g__Enterobacterales_unclassified	56061	77958	36429.3	1.09758	0.723778	1.51647	0.129402	0.327167	FALSE
g__Hungatella	54570	159178	335093	-0.451422	0.417111	-1.08226	0.279138	0.52638	FALSE
g__Clostridiaceae_unclassified	54283.9	68958.9	41127.1	0.745642	0.387632	1.92358	0.0544068	0.188548	FALSE
g__Paraprevotella	53041.3	56263.1	50152.8	0.165881	0.604141	0.274574	0.783644	0.89623	FALSE
g__Subdoligranulum	50696	45025.4	55780.1	-0.308999	0.461838	-0.669064	0.503455	0.717691	FALSE
g__Lachnoclostridium	49545.7	58923.2	41138.3	0.518338	0.343329	1.50974	0.131109	0.330445	FALSE
g__Fusicatenibacter	48402	33153.3	62073.3	-0.904837	0.361107	-2.50573	0.0122199	0.0677571	FALSE
g__Butyricicoccus	41512	37851.1	44794.3	-0.242917	0.218418	-1.11217	0.266066	0.517959	FALSE
g__Salmonella	38780.9	58763.1	20865.9	1.49375	0.607054	2.46066	0.0138682	0.0753378	FALSE
g__Anaerobutyricum	38383.4	36768.3	120311	-0.812334	0.402553	-2.01795	0.0435961	0.163791	FALSE
g__Ruthenibacterium	38195.3	56666.6	62916.7	-0.320011	0.390317	-0.819875	0.412287	0.646661	FALSE
g__Enterococcus	35181.2	45100.8	277083	-0.459411	0.471381	-0.974606	0.329756	0.564093	FALSE
g__Coprobacillus	34631.7	28609	40031.3	-0.484649	0.464627	-1.04309	0.296905	0.540072	FALSE
g__Thomasclavelia	31896.9	30058.9	33544.8	-0.158323	0.369557	-0.428412	0.668351	0.822579	FALSE
g__Clostridioides	30459.2	32737.1	28417	0.204129	0.287879	0.709081	0.478274	0.699224	FALSE
g__Vescimonas	29274.5	24611.2	33455.5	-0.442916	0.490938	-0.902183	0.36696	0.598449	FALSE
g__Anaerotignum	27526.5	23460.6	31171.7	-0.409964	0.396673	-1.03351	0.301367	0.542056	FALSE
g__Intestinimonas	25763.6	32842.4	19417.1	0.758227	0.346322	2.18937	0.0285701	0.12639	FALSE
g__Haemophilus	25491.5	165590	42166.4	0.742763	0.576136	1.28921	0.197324	0.438255	FALSE
g__Dysosmobacter	25023.8	30984.2	19680.1	0.654835	0.384014	1.70524	0.0881503	0.252904	FALSE
g__Anaerotruncus	24493.6	23903.8	25022.3	-0.0659546	0.324481	-0.203262	0.838931	0.934207	FALSE
g__Kluyvera	24317.9	18397.7	29625.7	-0.68736	0.741167	-0.927403	0.353717	0.588797	FALSE
g__Clostridia_unclassified	23865.8	17729.8	29367	-0.728001	0.53078	-1.37157	0.170198	0.398948	FALSE
g__Ligilactobacillus	23468.2	77028.8	106790	-0.265177	0.590265	-0.44925	0.653251	0.810515	FALSE
g__Pseudoflavonifractor	23392.7	27020.5	20140.2	0.424025	0.313212	1.3538	0.175801	0.408508	FALSE
g__Faecalicatena	21336.7	18699.7	23700.8	-0.341962	0.376074	-0.909294	0.363195	0.595936	FALSE
g__Coprobacter	20092.5	14091.1	49705.4	-0.8542	0.558067	-1.53064	0.125858	0.322261	FALSE
g__Pseudomonadota_unclassified	19382.9	29068.9	10698.9	1.44202	0.685821	2.10263	0.0354984	0.146136	FALSE
g__Eisenbergiella	18979.4	62753.9	36072.1	0.21429	0.287012	0.746625	0.45529	0.681737	FALSE
g__Desulfovibrio	16917.3	22730.2	11705.7	0.957416	0.684761	1.39817	0.162061	0.383226	FALSE
g__Porphyromonas	16022.6	17187.6	14978.2	0.19848	0.490885	0.404331	0.685969	0.830602	FALSE
g__Bifidobacteriaceae_unclassified	14590	7500.45	20946.1	-1.48161	0.79371	-1.86669	0.0619444	0.201676	FALSE
g__Anaeromassilibacillus	13568.9	14217.4	12987.5	0.130577	0.388237	0.336332	0.736621	0.870705	FALSE
g__Holdemania	13189.1	14511.3	12003.8	0.273688	0.30514	0.896927	0.369758	0.600577	FALSE
g__Intestinibacter	11369.8	8721.72	13744	-0.656147	0.547656	-1.1981	0.230878	0.477187	FALSE
g__Simiaoa	11213.3	12722.7	19971.4	0.367781	0.457569	0.803773	0.421528	0.650496	FALSE
g__Lactobacillus	11147.5	15025.5	7670.58	0.970028	0.457516	2.1202	0.0339888	0.142353	FALSE
g__Hominisplanchenecus	10874.7	10803.6	10938.4	-0.0179262	0.491631	-0.0364626	0.970913	0.987814	FALSE
g__Evtepia	10214.3	11980.8	8630.59	0.473201	0.433727	1.09101	0.275268	0.52638	FALSE
g__Lawsonibacter	9003.4	10980.8	7230.53	0.602952	0.299214	2.01512	0.0438918	0.164135	FALSE
g__Pseudomonas	8600.25	12800.7	4834.3	1.40479	0.556599	2.52389	0.0116065	0.0657157	FALSE
g__Methanobrevibacter	8491.8	17385.9	23493.4	-0.769588	0.603715	-1.27475	0.202396	0.448282	FALSE
g__Microviridae_unclassified	8397.45	4747.26	11670	-1.29756	0.580707	-2.23445	0.0254534	0.118292	FALSE
g__Tannerella	8298.58	6217.73	10164.2	-0.709099	0.564917	-1.25523	0.209397	0.458625	FALSE
g__Eubacteriales_Family_XIII._Incertae_Sedis_unclassified	8232.89	5996.08	10238.3	-0.77194	0.440044	-1.75423	0.0793907	0.236408	FALSE
g__Lentihominibacter	8005.62	10083.7	6142.52	0.715075	0.544533	1.31319	0.18912	0.423544	FALSE
g__Actinomyces	7650.58	4678.53	10315.2	-1.14075	0.477963	-2.38669	0.0170007	0.0881845	FALSE
g__Limosilactobacillus	7638.3	4283.03	20780.8	-1.31365	0.608982	-2.15713	0.0309954	0.132555	FALSE
g__Crassvirales_unclassified	7564.82	31624.6	12824.2	1.04877	0.569969	1.84004	0.0657619	0.20827	FALSE
g__Paenibacillus	7432.98	7662.32	7227.36	0.0842662	0.272696	0.309011	0.757313	0.879884	FALSE
g__Gallintestinimicrobium	7375.27	8133.99	6695.05	0.280929	0.434851	0.646034	0.518257	0.724659	FALSE
g__Agathobaculum	7291.8	7513.74	7092.82	0.0834078	0.246145	0.338856	0.734718	0.869976	FALSE
g__Vibrio	7272.35	7729.77	6862.25	0.171657	0.262506	0.653914	0.513167	0.720009	FALSE
g__Brotolimicola	7226.63	6801.9	7607.42	-0.16146	0.434934	-0.371229	0.710467	0.852207	FALSE
g__Butyrivibrio	7212.19	41285.5	20978.3	0.21364	0.208977	1.02231	0.306633	0.550296	FALSE
g__Lacrimispora	6845.43	18093.6	6772.32	0.0324867	0.28711	0.113151	0.909911	0.972097	FALSE
g__Gordonibacter	6720.18	5770.31	7571.8	-0.391994	0.537143	-0.729777	0.465527	0.689157	FALSE
g__Acinetobacter	6462.59	7143.34	5852.26	0.287484	0.578574	0.496884	0.619271	0.791564	FALSE
g__Burkholderiales_unclassified	6360.81	8434.67	4501.49	0.905962	0.75545	1.19924	0.230437	0.477187	FALSE
g__Streptomyces	6322.51	6911.91	5794.09	0.254763	0.4468	0.570195	0.568546	0.754308	FALSE
g__Candidatus_Gastranaerophilales_unclassified	6197.1	7530.86	5001.31	0.590514	0.506312	1.1663	0.243492	0.489418	FALSE
g__Staphylococcus	5837.59	7675.75	4189.59	0.873289	0.426241	2.04881	0.0404804	0.157228	FALSE
g__Lacticaseibacillus	5726.2	6560.28	4978.41	0.39781	0.333053	1.19444	0.232307	0.477605	FALSE
g__Campylobacter	5715.65	5932.53	5521.21	0.103438	0.311973	0.33156	0.740221	0.871825	FALSE
g__Bacillus	5477.35	10136.9	5041.43	0.242223	0.297902	0.813096	0.416163	0.647336	FALSE
g__Flintibacter	4946.9	5402.69	4538.26	0.251873	0.282856	0.890463	0.373217	0.604593	FALSE
g__Bianquea	4736.31	4779.43	4697.65	0.0248442	0.586743	0.0423425	0.966226	0.987097	FALSE
g__Pusillibacter	4683.68	5684.99	3785.95	0.586487	0.4116	1.4249	0.154187	0.372272	FALSE
g__Inoviridae_unclassified	4518.74	4403.17	4622.35	-0.0701228	0.335404	-0.20907	0.834394	0.932743	FALSE
g__Caproiciproducens	4436.09	4239.13	4612.69	-0.121834	0.40233	-0.30282	0.762027	0.88354	FALSE
g__Faecalimonas	4422.31	11627.3	11637.9	-0.673771	0.443714	-1.51848	0.128893	0.326909	FALSE
g__Desulfotomaculum	4401.97	4357.48	4441.86	-0.0276501	0.454195	-0.0608773	0.951457	0.984519	FALSE
g__Candidatus_Nanosynbacter	4364.22	3926.48	4756.69	-0.276867	0.503895	-0.549454	0.582694	0.76667	FALSE
g__Proteus	4220.12	6195.34	2449.23	1.33869	0.509036	2.62985	0.00854231	0.0532405	FALSE
g__Cronobacter	4017.05	6205.45	2055.04	1.59424	0.707024	2.25486	0.0241422	0.11351	FALSE
g__Gemella	3881.2	4168.11	3623.96	0.201729	0.477191	0.422743	0.672483	0.823409	FALSE
g__Latilactobacillus	3858.51	3713.61	3988.41	-0.103264	0.277607	-0.371981	0.709907	0.852207	FALSE
g__Christensenella	3857.83	22688.3	3980.17	0.855282	0.40341	2.12013	0.0339948	0.142353	FALSE
g__Selenomonas	3784.69	5171.61	2541.25	1.02512	0.391782	2.61657	0.00888194	0.0549314	FALSE
g__Merdimmobilis	3684.77	3459.07	3887.12	-0.167887	0.392708	-0.42751	0.669008	0.822579	FALSE
g__Waltera	3622.72	4080.83	5884.63	0.345471	0.445075	0.776209	0.437625	0.668918	FALSE
g__Herelleviridae_unclassified	3559.41	3412.26	3691.33	-0.113554	0.501435	-0.226459	0.820845	0.923329	FALSE
g__Solobacterium	3493.28	3531.87	3458.69	0.030205	0.492966	0.061272	0.951143	0.984519	FALSE
g__Candidatus_Phytoplasma	3409.98	3650.66	3194.2	0.192936	0.273962	0.704242	0.481282	0.700998	FALSE
g__Anthropogastromicrobium	3209.26	3002.17	3394.92	-0.177337	0.456743	-0.388263	0.697821	0.839893	FALSE
g__Weissella	3098.09	20498.4	12646.6	-0.246187	0.537689	-0.45786	0.647053	0.809271	FALSE
g__Laedolimicola	3072.31	3453.13	2730.89	0.338923	0.364877	0.928869	0.352957	0.588749	FALSE
g__Lactiplantibacillus	3059.01	4551.28	1721.1	1.40276	0.549622	2.55222	0.0107038	0.0623615	FALSE
g__Candidatus_Nitrosoglobus	2959.4	2977.02	2943.59	0.015773	0.280988	0.0561341	0.955235	0.984643	FALSE
g__Acetivibrio	2905.87	2884.56	4600.15	-0.0198638	0.27492	-0.0722531	0.9424	0.981788	FALSE
g__Anaerocolumna	2853.58	3116.62	2617.76	0.251573	0.247302	1.01727	0.309026	0.551663	FALSE
g__Muribaculaceae_unclassified	2834.16	7052.67	5781.98	0.760792	0.461741	1.64766	0.0994227	0.270053	FALSE
g__Odoribacteraceae_unclassified	2782.09	2282.95	3229.6	-0.500233	0.521926	-0.958437	0.337843	0.573049	FALSE
g__Erysipelotrichaceae_unclassified	2746.76	2689.73	2797.88	-0.0576057	0.207048	-0.278224	0.78084	0.896158	FALSE
g__Allisonella	2679.54	11766	1863.39	0.946294	0.70251	1.34702	0.177974	0.410167	FALSE
g__Leclercia	2667.28	3147.11	2237.09	0.492077	0.667952	0.736696	0.461307	0.686836	FALSE
g__Astraeus	2630.01	3977.04	1422.33	1.48327	0.719375	2.06189	0.0392181	0.153812	FALSE
g__Yeguia	2597.58	2504.38	2681.14	-0.0981277	0.355398	-0.276106	0.782466	0.896158	FALSE
g__Prevotellamassilia	2566.74	10800.7	14098.5	-0.904137	0.530613	-1.70395	0.0883905	0.252904	FALSE
g__Wujia	2530.99	2449.19	2604.32	-0.0885481	0.53982	-0.164033	0.869705	0.953668	FALSE
g__Oliverpabstia	2464.43	1631.14	6528.19	-0.977115	0.469725	-2.08018	0.0375087	0.150785	FALSE
g__Mediterranea	2425.21	3454.51	1502.39	1.20168	0.549551	2.18665	0.0287678	0.12639	FALSE
g__Adlercreutzia	2423.04	3015.71	34161.5	-0.0373629	0.443342	-0.0842755	0.932837	0.977462	FALSE
g__Massiliimalia	2372.78	2132.22	4730.6	-0.279419	0.383544	-0.72852	0.466295	0.689157	FALSE
g__Aristaeella	2312.73	2331.84	2295.59	0.0226983	0.612326	0.037069	0.97043	0.987814	FALSE
g__Aeromonas	2300.98	3164.89	1526.43	1.05159	0.629861	1.66956	0.0950068	0.265241	FALSE
g__Thermotalea	2262.67	2454.23	2090.93	0.230243	0.289846	0.794363	0.426984	0.656396	FALSE
g__Hydrogenoanaerobacterium	2181.38	2513.51	3331.59	0.416863	0.418731	0.995539	0.319474	0.558385	FALSE
g__Suilimivivens	2167.57	7046.35	6980.87	0.0634219	0.333371	0.190244	0.849118	0.940345	FALSE
g__Neglectibacter	2166.68	3441.53	2289	-0.172471	0.29497	-0.584707	0.558745	0.744993	FALSE
g__Absiella	2165.2	1979.28	2331.9	-0.236018	0.234566	-1.00619	0.314324	0.555422	FALSE
g__Amedibacillus	2156.53	2057.98	2244.89	-0.12584	0.239149	-0.526199	0.59875	0.780219	FALSE
g__Pseudoruminococcus	2130.81	1772.54	2452.01	-0.467721	0.396282	-1.18027	0.237891	0.486678	FALSE
g__Turicibacter	2123.8	32211.8	6110.01	-0.288237	0.432739	-0.666075	0.505363	0.717866	FALSE
g__Acutalibacter	2118.33	2389.39	1875.31	0.349764	0.329837	1.06042	0.288955	0.532844	FALSE
g__Rothia	2110.46	2103.07	2117.08	-0.00985329	0.53725	-0.0183402	0.985367	0.99278	FALSE
g__Candidatus_Saccharibacteria_unclassified	2108.36	1885.64	2308.04	-0.291912	0.475682	-0.613671	0.539433	0.734295	FALSE
g__Duncaniella	2088.44	2078.38	2097.45	-0.0131342	0.481411	-0.0272828	0.978234	0.990067	FALSE
g__Acetatifactor	2075.49	1988.41	2153.57	-0.114742	0.268373	-0.427544	0.668983	0.822579	FALSE
g__Faecalitalea	2071.61	1678.43	2424.12	-0.530277	0.242425	-2.18738	0.0287145	0.12639	FALSE
g__Colidextribacter	2068.7	2097.44	2042.92	0.0383768	0.352678	0.108815	0.913349	0.973469	FALSE
g__Jingyaoa	2061.86	1907.37	2200.36	-0.206487	0.333078	-0.619935	0.5353	0.734295	FALSE
g__Oribacterium	2004.15	1879.82	2115.62	-0.170645	0.289694	-0.589051	0.555827	0.74358	FALSE
g__Lachnotalea	1963.39	2800.4	2313.97	-0.556939	0.295155	-1.88694	0.0591685	0.197392	FALSE
g__Butyribacter	1943.35	2118.23	3101.07	0.245558	0.408772	0.600722	0.548025	0.738044	FALSE
g__Negativicutes_unclassified	1923.84	2455.94	5700.34	0.763945	0.524428	1.45672	0.145193	0.359186	FALSE
g__Chlamydia	1923.58	1368.53	2421.22	-0.823314	0.412124	-1.99773	0.0457458	0.169491	FALSE
g__Elizabethkingia	1851.43	2171.15	1564.78	0.473312	0.452446	1.04612	0.295506	0.53997	FALSE
g__Schaalia	1809.63	1315.93	2252.26	-0.775641	0.469537	-1.65193	0.0985491	0.269296	FALSE
g__Allobacillus	1772.68	2307.28	1293.38	0.835393	0.620281	1.3468	0.178045	0.410167	FALSE
g__Pseudobutyrivibrio	1745.26	1944.04	1567.04	0.311841	0.2728	1.14311	0.252993	0.497327	FALSE
g__Pyramidobacter	1740.65	2150.7	1373.03	0.647114	0.528382	1.22471	0.220685	0.473149	FALSE
g__Treponema	1739.9	1882.13	2151.35	0.22329	0.226325	0.98659	0.323843	0.561143	FALSE
g__Jutongia	1712.57	2267.19	1215.33	0.899658	0.415841	2.16347	0.0305054	0.131407	FALSE
g__Leuconostoc	1628.68	4086.58	4725.89	0.973903	0.54482	1.78757	0.0738454	0.225807	FALSE
g__Marvinbryantia	1609.03	1899.31	1818.75	-0.402841	0.298079	-1.35146	0.176549	0.409065	FALSE
g__Robinsoniella	1561.19	1357.88	1743.47	-0.35989	0.317784	-1.1325	0.257425	0.503576	FALSE
g__Granulicatella	1540.58	1134.06	1905.06	-0.748458	0.4855	-1.54162	0.123165	0.317387	FALSE
g__Marseilla	1536.14	5536.99	1807.55	-0.551054	0.583131	-0.944991	0.344663	0.580942	FALSE
g__Globicatella	1483.59	1764.08	1232.11	0.517121	0.401056	1.2894	0.19726	0.438255	FALSE
g__Geosporobacter	1461.36	1414.16	1503.67	-0.0892183	0.260934	-0.34192	0.732411	0.868523	FALSE
g__Pseudocitrobacter	1460.92	2167.97	827.011	1.38992	0.642456	2.16345	0.0305068	0.131407	FALSE
g__Angelakisella	1436.28	2398.63	1513.83	-0.165237	0.34946	-0.472835	0.636331	0.802631	FALSE
g__Sodaliphilus	1420.54	16219.4	13908.5	-1.59649	0.682754	-2.33831	0.0193712	0.0961384	FALSE
g__Muribaculum	1415.34	2587.15	3100.93	-0.0356916	0.572891	-0.0623009	0.950323	0.984519	FALSE
g__Drancourtella	1410.93	1268.12	1538.98	-0.279639	0.343841	-0.813278	0.416058	0.647336	FALSE
g__Yanshouia	1397.5	1634.72	1184.82	0.464496	0.314188	1.4784	0.139301	0.345672	FALSE
g__Peptostreptococcus	1344.23	1559.35	1151.37	0.437631	0.412403	1.06117	0.288611	0.532844	FALSE
g__Fournierella	1327.5	2316.84	1587.11	-0.61234	0.322084	-1.90118	0.0572782	0.193494	FALSE
g__Hydrogeniiclostridium	1318.85	1246.62	1383.6	-0.149556	0.326222	-0.458449	0.64663	0.809271	FALSE
g__Terrisporobacter	1313.96	6918.27	2917.26	0.0264467	0.423758	0.0624098	0.950236	0.984519	FALSE
g__Anaerofilum	1313.05	1158.39	1451.7	-0.325166	0.372832	-0.872151	0.383126	0.61471	FALSE
g__Lachnoanaerobaculum	1270.42	1376.54	1175.28	0.22764	0.280529	0.811464	0.417099	0.647389	FALSE
g__Ruminiclostridium	1240.71	4207.56	1602.52	-0.178523	0.269482	-0.662467	0.507672	0.718998	FALSE
g__Soehngenia	1207.38	1000.08	1393.22	-0.478114	0.395298	-1.2095	0.22647	0.476654	FALSE
g__Cloacibacillus	1203.23	3533.37	1787.68	0.853918	0.433742	1.96872	0.0489847	0.174264	FALSE
g__Hominimerdicola	1175.27	1107.63	3845.16	-0.158547	0.507597	-0.312348	0.754776	0.878789	FALSE
g__Cuneatibacter	1159.64	942.086	1354.69	-0.52319	0.30637	-1.70771	0.0876905	0.252757	FALSE
g__Solibaculum	1147.04	1196.55	1102.66	0.11816	0.458439	0.257744	0.796605	0.905898	FALSE
g__Schaedlerella	1125.56	1289.44	978.639	0.397759	0.283312	1.40396	0.16033	0.381376	FALSE
g__Faecalicoccus	1105.36	1176.78	1041.33	0.175861	0.284891	0.617291	0.537043	0.734295	FALSE
g__Wansuia	1089.21	2818.34	1729.76	-0.635609	0.293895	-2.16271	0.0305635	0.131407	FALSE
g__Atlantibacter	1082.84	1617.99	7219.06	1.42337	0.611552	2.32748	0.0199398	0.0977538	FALSE
g__Diplocloster	1082.18	1198.84	977.579	0.294597	0.27237	1.08161	0.279428	0.52638	FALSE
g__Parablautia	1074.42	847.754	1277.63	-0.592403	0.310617	-1.90718	0.0564969	0.192473	FALSE
g__Paeniclostridium	1059.16	944.472	1161.98	-0.300013	0.400847	-0.748448	0.45419	0.681737	FALSE
g__Crocinitomicaceae_unclassified	1051.5	1243.12	879.695	0.498783	0.623248	0.800296	0.423539	0.652348	FALSE
g__Coriobacteriaceae_unclassified	1047.33	1282.7	836.321	0.61794	0.572364	1.07963	0.280308	0.526561	FALSE
g__Mycolicibacterium	1036.89	921.114	1140.68	-0.308352	0.685786	-0.449632	0.652975	0.810515	FALSE
g__Zongyangia	1023.43	1166.24	895.401	0.381539	0.450109	0.847659	0.396628	0.626501	FALSE
g__Parvimonas	1021.86	1099.78	952.007	0.208157	0.309507	0.672545	0.501237	0.717072	FALSE
g__Niabella	1008.56	1043.29	977.412	0.0934258	0.521857	0.179026	0.857918	0.944745	FALSE
g__Ligaoa	992.038	939.752	1038.92	-0.144079	0.264949	-0.5438	0.586579	0.768779	FALSE
g__Oxalobacter	985.751	3455.75	8028.23	-0.280787	0.544652	-0.515535	0.606179	0.782936	FALSE
g__Corynebacterium	953.451	656.363	2570.35	-0.894088	0.494642	-1.80755	0.0706769	0.219399	FALSE
g__Bittarella_(ex_Durand_et_al._2017)	944.573	1003.74	891.528	0.171408	0.262195	0.653744	0.513277	0.720009	FALSE
g__Oenococcus	933.704	1178.31	714.405	0.720556	0.368763	1.95398	0.0507036	0.178797	FALSE
g__Lactobacillales_unclassified	933.221	575.317	1254.1	-1.1248	0.543262	-2.07045	0.03841	0.151381	FALSE
g__Anoxybacillus	932.15	941.706	923.583	0.0274337	0.272608	0.100634	0.919841	0.974542	FALSE
g__Qingrenia	905.406	1213.35	1883.33	-0.689264	0.345579	-1.99452	0.0460954	0.170003	FALSE
g__Caproicibacterium	898.32	1007.15	800.745	0.331867	0.36457	0.910296	0.362667	0.595936	FALSE
g__Anaerofustis	891.984	895.776	3321.83	0.0116936	0.331283	0.0352978	0.971842	0.987814	FALSE
g__Kineothrix	887.167	1140.69	659.867	0.789284	0.349409	2.25891	0.023889	0.11351	FALSE
g__Marinilactibacillus	878.919	806.849	943.533	-0.227203	0.348169	-0.652565	0.514037	0.720009	FALSE
g__Muriventricola	877.323	1181.11	604.962	0.966704	0.460517	2.09917	0.0358019	0.146136	FALSE
g__Bacteroidia_unclassified	874.606	3201.02	880.79	-0.0208404	0.382019	-0.0545534	0.956494	0.984643	FALSE
g__Tepidibacter	863.752	737.53	976.917	-0.406385	0.307454	-1.32177	0.186243	0.423544	FALSE
g__Cyclobacteriaceae_unclassified	859.313	1030.33	705.99	0.545248	0.591578	0.921685	0.356693	0.592523	FALSE
g__Desulfovibrionaceae_unclassified	859.12	1267.13	493.316	1.36278	0.529265	2.57485	0.0100285	0.0592861	FALSE
g__Alloprevotella	850.354	36448.4	945.741	1.28944	0.528157	2.4414	0.0146303	0.0789445	FALSE
g__Merdimonas	842.774	1235.17	853.486	-0.0386548	0.297758	-0.129819	0.896709	0.967724	FALSE
g__Erysipelotrichales_unclassified	836.366	843.37	830.087	0.0236829	0.358616	0.0660397	0.947346	0.984519	FALSE
g__Shinella	836.087	2113.74	571.394	0.986938	0.471381	2.09372	0.0362851	0.146599	FALSE
g__Bovifimicola	824.256	895.856	760.062	0.237517	0.342762	0.692948	0.488342	0.708713	FALSE
g__Acetobacterium	818.514	612.49	1003.22	-0.712262	0.283983	-2.50812	0.0121377	0.0677571	FALSE
g__Falcatimonas	818.305	787.222	846.172	-0.103303	0.313278	-0.329749	0.741589	0.871825	FALSE
g__Pectinatus	792.428	1189.54	436.397	1.4471	0.580014	2.49493	0.0125981	0.0693758	FALSE
g__Emergencia	786.742	8746.4	1586.91	-0.222095	0.238385	-0.931667	0.351509	0.588749	FALSE
g__Congzhengia	783.915	655.427	899.111	-0.455177	0.393834	-1.15576	0.24778	0.494355	FALSE
g__Anaeromicropila	783.405	1898.99	1740.26	-0.448076	0.340999	-1.31401	0.188842	0.423544	FALSE
g__Fructilactobacillus	776.299	404.785	1109.38	-1.45455	0.56473	-2.57565	0.0100051	0.0592861	FALSE
g__Desulfosporosinus	761.301	2771.84	582.465	0.722231	0.347963	2.0756	0.0379311	0.150973	FALSE
g__Lactobacillaceae_unclassified	757.101	1376.04	2333.72	-1.37362	0.675143	-2.03456	0.0418955	0.15964	FALSE
g__Anaerosporobacter	750.437	814.438	693.057	0.232378	0.382336	0.607784	0.543331	0.735418	FALSE
g__Pectobacterium	745.867	1098.39	429.816	1.35292	0.651133	2.07779	0.0377283	0.150913	FALSE
g__Pseudoalteromonas	745.307	699.967	785.957	-0.167232	0.53576	-0.312139	0.754935	0.878789	FALSE
g__Muricoprocola	740.192	681.937	792.42	-0.217323	0.265707	-0.817903	0.413413	0.646661	FALSE
g__Helicobacter	736.449	9167.56	2270.32	0.502539	0.463565	1.08408	0.278331	0.52638	FALSE
g__Christensenellaceae_unclassified	735.092	710.242	757.372	-0.0922029	0.465713	-0.197982	0.843059	0.936214	FALSE
g__Massilioclostridium	733.501	598.852	854.221	-0.510145	0.233239	-2.18722	0.0287265	0.12639	FALSE
g__Zhenpiania	728.086	603.273	1667.26	-0.476618	0.391125	-1.21858	0.223002	0.474322	FALSE
g__Catenibacillus	709.637	671.986	743.393	-0.144981	0.345759	-0.41931	0.674989	0.823507	FALSE
g__Coriobacteriia_unclassified	707.326	670.453	740.384	-0.143377	0.518881	-0.27632	0.782303	0.896158	FALSE
g__Papillibacter	706.589	940.201	497.144	0.919152	0.471244	1.95048	0.0511191	0.179475	FALSE
g__Flavobacterium	703.145	645.652	754.691	-0.222004	0.448859	-0.494597	0.620885	0.792367	FALSE
g__Vallitalea	697.038	749.553	649.956	0.206527	0.404085	0.511099	0.609282	0.782936	FALSE
g__Eubacteriaceae_unclassified	687.671	611.799	755.693	-0.305454	0.311497	-0.9806	0.32679	0.56152	FALSE
g__Ornithobacterium	673.51	865.19	501.659	0.78864	0.477774	1.65066	0.0988089	0.269296	FALSE
g__Candidatus_Amulumruptor	673.04	3533.79	1176.94	-0.264941	0.519256	-0.510231	0.609889	0.782936	FALSE
g__Riemerella	669.314	524.156	799.455	-0.607567	0.506771	-1.1989	0.230567	0.477187	FALSE
g__Senegalimassilia	666.004	1364.69	1429.61	-0.29146	0.410241	-0.71046	0.477419	0.699224	FALSE
g__Catonella	642.71	451.493	814.145	-0.850285	0.376867	-2.25619	0.0240585	0.11351	FALSE
g__Cetobacterium	642.581	5259.99	13618.7	0.641489	0.66261	0.968125	0.332982	0.567198	FALSE
g__Hafnia	642.476	963.582	354.587	1.44148	0.734125	1.96354	0.0495834	0.175617	FALSE
g__Huintestinicola	638.515	781.335	1023.28	0.614486	0.425022	1.44578	0.14824	0.36244	FALSE
g__Heyndrickxia	635.124	531.308	728.2	-0.455951	0.339602	-1.3426	0.179401	0.412109	FALSE
g__Fumia	633.642	580.485	1181.53	-0.229415	0.401069	-0.572009	0.567316	0.75392	FALSE
g__Coprobacillaceae_unclassified	630.212	672.217	592.552	0.180899	0.437711	0.413284	0.679399	0.825131	FALSE
g__Paraclostridium	623.898	1013.16	798.302	-0.896515	0.529949	-1.6917	0.0907031	0.257154	FALSE
g__Ructibacterium	616.968	471.694	747.215	-0.663706	0.384675	-1.72537	0.0844606	0.246037	FALSE
g__Porcipelethomonas	615.482	704.828	535.379	0.39733	0.398863	0.996156	0.319174	0.558385	FALSE
g__Bariatricus	608.916	979.937	670.785	-0.311731	0.261296	-1.19302	0.232862	0.477605	FALSE
g__Intestinibacillus	608.382	611.543	605.549	0.0160328	0.303511	0.0528245	0.957872	0.984643	FALSE
g__Cohnella	602.132	496.603	696.745	-0.487453	0.423517	-1.15096	0.249747	0.494355	FALSE
g__Shewanella	596.335	707.709	496.481	0.510124	0.503524	1.01311	0.311009	0.552954	FALSE
g__Amphritea	587.87	788.158	408.301	0.949357	0.46398	2.04612	0.0407447	0.157494	FALSE
g__Sedimentibacter	586.136	674.096	507.276	0.410383	0.385579	1.06433	0.28718	0.532011	FALSE
g__Extibacter	583.329	503.707	654.714	-0.378991	0.336924	-1.12485	0.260651	0.508649	FALSE
g__Caproicibacter	582.496	569.673	593.993	-0.0594971	0.392898	-0.151431	0.879635	0.959602	FALSE
g__Actinomycetes_unclassified	582.479	808.933	798.151	-1.224	0.506837	-2.41498	0.0157359	0.0831863	FALSE
g__Pseudoclostridium	580.28	598.444	563.996	0.0858207	0.482979	0.17769	0.858966	0.944745	FALSE
g__Peptoniphilus	580.139	561.626	596.738	-0.0880088	0.256016	-0.343763	0.731024	0.868159	FALSE
g__Desulfitobacterium	575.638	527.187	619.077	-0.229761	0.359803	-0.638574	0.5231	0.725999	FALSE
g__Methanosarcina	574.574	633.66	521.6	0.27989	0.603064	0.464112	0.642567	0.807225	FALSE
g__Sharpea	567.639	633.663	508.445	0.317562	0.341546	0.929776	0.352487	0.588749	FALSE
g__Youxingia	566.035	539.607	589.729	-0.127363	0.344038	-0.370202	0.711232	0.852207	FALSE
g__Anaerobium	561.518	619.638	509.411	0.281181	0.345887	0.812927	0.41626	0.647336	FALSE
g__Sporobacter	552.873	440.017	654.054	-0.570638	0.466612	-1.22294	0.221353	0.473319	FALSE
g__Candidatus_Soleaferrea	552.586	503.928	596.211	-0.24231	0.398008	-0.608806	0.542653	0.735418	FALSE
g__Frisingicoccus	551.714	424.044	666.176	-0.652448	0.295687	-2.20655	0.0273454	0.124213	FALSE
g__Fibrobacter	546.09	4991.32	684.908	0.442847	0.489592	0.904523	0.365718	0.597637	FALSE
g__Spirochaetia_unclassified	542.111	505.194	575.209	-0.186627	0.432676	-0.431332	0.666227	0.822579	FALSE
g__Hominibacterium	538.105	564.9	514.081	0.135833	0.435798	0.311688	0.755277	0.878789	FALSE
g__Chryseobacterium	536.968	355.202	699.93	-0.978613	0.451617	-2.16691	0.0302417	0.131407	FALSE
g__Mordavella	525.9	600.825	458.726	0.38666	0.33511	1.15383	0.248571	0.494355	FALSE
g__Leptotrichia	523.742	10144.6	891.548	0.0684708	0.326005	0.21003	0.833645	0.932743	FALSE
g__Xenorhabdus	518.517	749.386	311.532	1.26468	0.509815	2.48066	0.0131138	0.0717246	FALSE
g__Pedobacter	518.214	545.904	705.37	-1.18702	0.494468	-2.40059	0.0163686	0.0854567	FALSE
g__Herbinix	517.063	499.257	533.028	-0.0930958	0.53062	-0.175447	0.860728	0.94539	FALSE
g__Acetanaerobacterium	495.543	497.05	494.191	0.00902678	0.51314	0.0175913	0.985965	0.99278	FALSE
g__Candidatus_Aminicenantes_unclassified	490.928	449.378	528.18	-0.232821	0.36503	-0.637813	0.523595	0.725999	FALSE
g__Dielma	488.822	2522.2	1371.29	-0.310942	0.32778	-0.948628	0.34281	0.579032	FALSE
g__Marasmitruncus	486.801	525.687	451.938	0.219282	0.389791	0.562564	0.573732	0.758689	FALSE
g__Aminipila	482.876	555.887	667.949	0.414041	0.358609	1.15457	0.248265	0.494355	FALSE
g__Galactobacillus	471.229	797.449	490.559	-0.124572	0.298879	-0.416798	0.676826	0.823686	FALSE
g__Pseudenterobacter	469.255	723.148	241.628	1.58063	0.712511	2.21839	0.0265284	0.12258	FALSE
g__Alkaliphilus	467.627	575.004	371.358	0.630645	0.277054	2.27626	0.0228307	0.109916	FALSE
g__Velocimicrobium	466.713	575.72	368.984	0.64072	0.375216	1.7076	0.0877104	0.252757	FALSE
g__Thauera	461.319	966.4	995.687	-0.666712	0.77629	-0.858844	0.390427	0.622824	FALSE
g__Provencibacterium	457.549	422.13	489.305	-0.211129	0.462928	-0.456073	0.648337	0.809271	FALSE
g__Phytobacter	448.642	606.015	307.549	0.976928	0.680181	1.43628	0.150924	0.366595	FALSE
g__Zoogloea	445.859	977.505	824.625	-0.662052	0.379223	-1.74581	0.0808437	0.238089	FALSE
g__Massilimicrobiota	431.925	1003.55	612.297	-0.0182987	0.365431	-0.0500743	0.960063	0.984643	FALSE
g__Deltaproteobacteria_unclassified	429.221	427.696	430.587	-0.0078942	0.470249	-0.0167873	0.986606	0.99278	FALSE
g__Sporofaciens	428.321	402.404	451.558	-0.165576	0.245486	-0.674483	0.500004	0.716592	FALSE
g__Hespellia	422.175	354.092	483.215	-0.449458	0.328994	-1.36616	0.171889	0.400576	FALSE
g__Moorella	417.263	437.616	399.016	0.12772	0.263175	0.485303	0.627461	0.799483	FALSE
g__Anaerococcus	410.4	491.535	337.657	0.540675	0.297139	1.8196	0.0688198	0.215296	FALSE
g__Massilicoli	410.099	319.013	491.763	-0.62636	0.316709	-1.97772	0.0479608	0.172965	FALSE
g__Slackia	409.488	1469.16	1068.12	0.044	0.444846	0.0989107	0.921209	0.974542	FALSE
g__Bacilliculturomica	409.43	450.278	372.808	0.273286	0.426654	0.640532	0.521827	0.725999	FALSE
g__Robertmurraya	406.866	547.767	280.54	0.966636	0.499375	1.93569	0.0529056	0.184139	FALSE
g__Caldanaerobius	403.438	545.853	275.756	0.985088	0.615727	1.59988	0.109625	0.288035	FALSE
g__Cellulosilyticum	402.958	462.163	349.878	0.403177	0.335808	1.20062	0.2299	0.477187	FALSE
g__Qiania	398.778	353.665	656.757	-0.308906	0.268096	-1.15222	0.249229	0.494355	FALSE
g__Caloramator	397.3	414.246	382.107	0.11819	0.433079	0.272907	0.784925	0.89642	FALSE
g__Chloroflexota_unclassified	396.843	502.947	301.715	0.736896	0.477302	1.54388	0.122618	0.316993	FALSE
g__Listeria	394.374	280.349	496.603	-0.82582	0.320569	-2.5761	0.00999208	0.0592861	FALSE
g__Komagataeibacter	393.995	435.401	356.873	0.287394	0.314887	0.91269	0.361406	0.595936	FALSE
g__Caldicoprobacter	387.028	341.183	428.13	-0.326665	0.580676	-0.562559	0.573735	0.758689	FALSE
g__Spirochaetota_unclassified	384.698	412.236	360.009	0.196641	0.452326	0.434733	0.663756	0.822281	FALSE
g__Rikenella	382.164	430.334	338.977	0.34684	0.473785	0.732062	0.464131	0.688489	FALSE
g__Buttiauxella	379.416	614.07	169.037	1.85993	0.770856	2.41281	0.0158302	0.0831863	FALSE
g__Sinorhizobium	376.051	993.435	3477.52	-1.08884	0.825269	-1.31938	0.187044	0.423544	FALSE
g__Konateibacter	374.287	445.728	595.705	0.521641	0.341438	1.52777	0.126569	0.323052	FALSE
g__Alcanivorax	371.917	487.2	883.063	0.860186	0.628702	1.36819	0.171252	0.400251	FALSE
g__Erwinia	369.923	567.803	192.514	1.55937	0.68407	2.27956	0.0226341	0.109625	FALSE
g__Suonthocola	369.904	417.792	326.969	0.354638	0.33032	1.07362	0.282994	0.528032	FALSE
g__Pelotomaculum	367.052	469.051	275.604	0.767827	0.378698	2.02754	0.0426067	0.161584	FALSE
g__Succiniclasticum	362.514	491.789	246.613	0.994877	0.53076	1.87444	0.0608699	0.199753	FALSE
g__Caldicellulosiruptor	362.309	412.479	317.328	0.378559	0.555791	0.681118	0.495797	0.715341	FALSE
g__Tissierella	359.823	680.001	373.975	-0.118231	0.327322	-0.361208	0.717944	0.855151	FALSE
g__Stenotrophomonas	352.381	535.553	188.158	1.51017	0.673391	2.24263	0.0249205	0.116489	FALSE
g__Luxibacter	351.23	267.283	426.493	-0.674385	0.295406	-2.28291	0.0224357	0.109323	FALSE
g__Thermocaproicibacter	349.025	325.479	370.135	-0.183903	0.466163	-0.394505	0.693208	0.835591	FALSE
g__Cedecea	346.746	473.177	233.394	1.01795	0.711335	1.43104	0.152418	0.369108	FALSE
g__Candidatus_Minimicrobia	343.162	307.783	374.881	-0.286268	0.522237	-0.548157	0.583584	0.76667	FALSE
g__Agathobacter	342.878	388.778	301.727	0.365853	0.454319	0.805276	0.42066	0.650405	FALSE
g__Actinokineospora	341.905	219.221	451.897	-1.04343	0.554155	-1.88292	0.0597119	0.198382	FALSE
g__Inconstantimicrobium	340.732	440.454	251.327	0.808984	0.488889	1.65474	0.0979773	0.268852	FALSE
g__Pygmaiobacter	340.176	293.108	382.375	-0.38056	0.43562	-0.873605	0.382333	0.61471	FALSE
g__Feifania	337.594	332.312	342.329	-0.041413	0.49777	-0.083197	0.933695	0.977462	FALSE
g__Sarcina	336.882	408.176	272.965	0.57958	0.353058	1.6416	0.100673	0.272528	FALSE
g__Candidatus_Marinimicrobia_unclassified	335.753	320.62	349.32	-0.125069	0.373156	-0.335165	0.7375	0.870705	FALSE
g__Flavobacteriales_unclassified	332.419	2146.93	386.471	1.3004	0.686848	1.89329	0.0583195	0.19537	FALSE
g__Lachnobacterium	328.788	381.066	281.918	0.435926	0.400202	1.08927	0.276037	0.52638	FALSE
g__Gardnerella	327.748	215.878	428.045	-0.98805	0.52711	-1.87447	0.0608663	0.199753	FALSE
g__Candidatus_Stoquefichus	327.102	492.03	377.143	-0.472578	0.257566	-1.83478	0.0665376	0.209789	FALSE
g__Gehongia	325.354	307.248	341.588	-0.152157	0.471035	-0.323028	0.746674	0.876389	FALSE
g__Massilistercora	322.806	324.614	321.185	0.00977914	0.314422	0.031102	0.975188	0.988715	FALSE
g__Sinanaerobacter	322.659	464.191	401.755	-0.776177	0.393768	-1.97116	0.0487061	0.174043	FALSE
g__Traorella	318.429	256.979	373.521	-0.539054	0.322985	-1.66898	0.0951219	0.265241	FALSE
g__Peptococcaceae_unclassified	315.778	375.533	822.227	-0.934213	0.515282	-1.81301	0.0698297	0.217609	FALSE
g__Virgibacillus	309.427	231.493	379.299	-0.713737	0.387942	-1.83981	0.0657968	0.20827	FALSE
g__Lutispora	306.883	284.435	327.009	-0.19912	0.391001	-0.509255	0.610573	0.782936	FALSE
g__Defluviitalea	305.943	289.759	320.453	-0.140482	0.350449	-0.400862	0.688522	0.832438	FALSE
g__Turicimonas	303.669	315.51	293.053	0.107997	0.742753	0.1454	0.884395	0.960883	FALSE
g__Guopingia	303.61	273.517	330.59	-0.271831	0.466307	-0.582943	0.559931	0.745339	FALSE
g__Palleniella	296.904	818.951	666.44	1.06922	0.656989	1.62745	0.103641	0.27655	FALSE
g__Maliibacterium	295.834	263.41	324.903	-0.300679	0.430746	-0.698042	0.485151	0.705355	FALSE
g__Lysinibacillus	295.735	1317.27	339.435	-0.462049	0.386505	-1.19546	0.231909	0.477605	FALSE
g__Mahella	294.784	237.957	345.733	-0.536543	0.5977	-0.89768	0.369356	0.600577	FALSE
g__Mycoplasmatota_unclassified	288.477	326.913	254.017	0.364286	0.546083	0.66709	0.504715	0.717866	FALSE
g__Mailhella	284.469	411.414	1047.71	1.26973	0.654584	1.93975	0.0524104	0.183208	FALSE
g__Harryflintia	284.258	308.48	262.541	0.231473	0.378127	0.612158	0.540433	0.734295	FALSE
g__Muricomes	283.66	222.318	338.656	-0.60568	0.294492	-2.05669	0.039716	0.155008	FALSE
g__Sphingobacterium	282.912	242.006	319.587	-0.400247	0.552671	-0.724204	0.468941	0.690528	FALSE
g__Anaerovibrio	281.517	1210.24	239.971	0.448967	0.463748	0.968126	0.332982	0.567198	FALSE
g__Neobittarella	272.953	375.644	329.57	-0.647787	0.371494	-1.74373	0.0812055	0.238282	FALSE
g__Nitrosomonas	269.392	223.326	310.693	-0.475835	0.361701	-1.31555	0.188326	0.423544	FALSE
g__Arthrobacter	265.625	238.88	289.603	-0.275449	0.369291	-0.745886	0.455736	0.681737	FALSE
g__Brucella	261.949	563.507	197.213	0.760387	0.47158	1.61243	0.106869	0.283574	FALSE
g__Peptostreptococcaceae_unclassified	260.007	306.2	218.593	0.484217	0.402094	1.20424	0.228497	0.477187	FALSE
g__Niameybacter	257.286	295.463	223.059	0.403544	0.411456	0.980772	0.326705	0.56152	FALSE
g__Brevibacillus	257.286	189.513	318.047	-0.743614	0.446859	-1.66409	0.0960944	0.265873	FALSE
g__Lientehia	254.988	250.683	258.847	-0.0429044	0.361925	-0.118545	0.905636	0.970842	FALSE
g__Vagococcus	254.426	245.597	262.341	-0.0926629	0.445669	-0.207918	0.835293	0.932743	FALSE
g__Edwardsiella	252.473	315.519	195.949	0.685143	0.683458	1.00246	0.316119	0.556197	FALSE
g__Paracoccus	252.426	411.778	109.56	1.90992	0.750094	2.54624	0.010889	0.062984	FALSE
g__Porcincola	250.049	304.594	201.147	0.598571	0.378876	1.57986	0.114139	0.297947	FALSE
g__Candidatus_Saccharimonas	247.16	206.856	283.296	-0.454867	0.502145	-0.905847	0.365017	0.597637	FALSE
g__Pelosinus	245.225	335.782	164.036	1.0376	0.542495	1.91264	0.0557946	0.192111	FALSE
g__Acholeplasma	244.624	317.094	540.032	-0.785307	0.552465	-1.42146	0.155183	0.373554	FALSE
g__Propionibacterium	243.033	3432.6	1409.41	-0.603199	0.5233	-1.15268	0.249041	0.494355	FALSE
g__Brachyspira	240.848	189.327	287.04	-0.598906	0.486918	-1.22999	0.2187	0.470147	FALSE
g__Candidatus_Nanosynsacchari	239.651	193.101	281.385	-0.543036	0.534289	-1.01637	0.309453	0.551663	FALSE
g__Thermoclostridium	239.473	178.963	492.288	-0.712559	0.47928	-1.48673	0.137087	0.343357	FALSE
g__Copranaerobaculum	238.54	196.268	276.439	-0.493663	0.340708	-1.44894	0.147356	0.362305	FALSE
g__Verrucomicrobiota_unclassified	237.29	797.065	199.169	0.490191	0.551087	0.8895	0.373735	0.604593	FALSE
g__Hornefia	233.11	244.76	222.665	0.138001	0.340965	0.404736	0.685671	0.830602	FALSE
g__Taylorella	230.441	178.633	276.89	-0.637794	0.382395	-1.66789	0.0953372	0.265241	FALSE
g__Mesoplasma	227.815	166.657	282.647	-0.767011	0.36112	-2.12398	0.0336718	0.142353	FALSE
g__Actinomycetaceae_unclassified	224.572	159.507	282.906	-0.829249	0.487684	-1.70038	0.0890591	0.253913	FALSE
g__Intestinibaculum	223.143	217.502	228.201	-0.0718097	0.366603	-0.195879	0.844705	0.936749	FALSE
g__Archaea_unclassified	222.707	155.935	282.572	-0.857629	0.36396	-2.35638	0.018454	0.0939051	FALSE
g__Peptoanaerobacter	220.219	445.965	224.421	-0.0569	0.427895	-0.132977	0.894212	0.966326	FALSE
g__Lederbergia	220.211	177.649	258.369	-0.545229	0.258397	-2.11005	0.0348544	0.145142	FALSE
g__Oceanispirochaeta	220.098	292.232	155.427	0.911305	0.734184	1.24125	0.214514	0.466133	FALSE
g__Tolumonas	218.513	220.018	217.164	0.017643	0.669747	0.0263428	0.978984	0.990067	FALSE
g__Suipraeoptans	217.999	158.457	271.381	-0.776141	0.301431	-2.57485	0.0100283	0.0592861	FALSE
g__Zhenhengia	217.986	284.824	158.063	0.850376	0.419978	2.02481	0.0428867	0.161882	FALSE
g__Rouxiella	217.5	355.126	94.1117	1.91449	0.755887	2.53277	0.0113164	0.0649885	FALSE
g__Variimorphobacter	216.834	280.069	578.306	0.805756	0.384229	2.09707	0.0359871	0.146136	FALSE
g__Varibaculum	214.642	186.697	239.696	-0.362785	0.381529	-0.950871	0.34167	0.578321	FALSE
g__Betaproteobacteria_unclassified	211.631	248.292	178.762	0.47563	0.453846	1.048	0.294639	0.539612	FALSE
g__Caecibacteroides	211.485	243.396	182.875	0.416723	0.552822	0.753811	0.450963	0.68153	FALSE
g__Tepidanaerobacter	208.054	198.517	216.603	-0.123671	0.409517	-0.301992	0.762658	0.88354	FALSE
g__Anaeropeptidivorans	207.718	163.397	247.453	-0.597706	0.491276	-1.21664	0.223741	0.474579	FALSE
g__Mobilibacterium	206.144	182.552	227.296	-0.313966	0.442829	-0.709	0.478325	0.699224	FALSE
g__Dehalobacter	205.109	183.321	224.642	-0.288927	0.431761	-0.669183	0.503379	0.717691	FALSE
g__Hathewaya	202.042	295.766	118.014	1.32547	0.557886	2.37589	0.0175068	0.0896526	FALSE
g__Proteiniclasticum	201.4	451.372	360.821	-0.357165	0.372626	-0.95851	0.337806	0.573049	FALSE
g__Intestinirhabdus	199.648	328.254	84.3469	1.95862	0.761806	2.57102	0.0101399	0.0595069	FALSE
g__Mycobacteroides	199.161	306.794	242.045	-0.678491	0.469507	-1.44511	0.148426	0.36244	FALSE
g__Allobaculum	197.45	160.96	230.165	-0.512115	0.473604	-1.08131	0.279558	0.52638	FALSE
g__Candidatus_Methylacidithermus	197.414	188.91	205.038	-0.123931	0.29352	-0.422225	0.67286	0.823409	FALSE
g__Candidatus_Galacturonibacter	190.356	221.843	162.127	0.451672	0.370593	1.21878	0.222927	0.474322	FALSE
g__Myroides	185.762	421.873	142.545	0.714532	0.60908	1.17313	0.240743	0.487189	FALSE
g__Rikenellaceae_unclassified	185.378	929.686	2946.46	0.780393	0.487505	1.60079	0.109424	0.288035	FALSE
g__Ethanoligenens	184.329	201.436	168.992	0.255616	0.474163	0.539088	0.589826	0.769838	FALSE
g__Victivallis	184.023	2353.31	407.025	0.665656	0.383131	1.73741	0.0823149	0.240659	FALSE
g__Acetobacter	183.424	193.265	174.601	0.148915	0.505637	0.29451	0.768368	0.887598	FALSE
g__Haloferax	183.261	232.375	139.227	0.736376	0.675352	1.09036	0.275555	0.52638	FALSE
g__Fusibacter	182.878	414.674	169.76	0.22143	0.361825	0.611982	0.54055	0.734295	FALSE
g__Porphyromonadaceae_unclassified	179.997	414.556	5156.81	-0.909708	0.47586	-1.91171	0.0559128	0.192111	FALSE
g__Vermiculatibacterium	179.083	166.454	190.406	-0.190614	0.401379	-0.474897	0.63486	0.802631	FALSE
g__Dehalobacterium	177.253	174.272	179.926	-0.0437223	0.52379	-0.0834729	0.933476	0.977462	FALSE
g__Synergistales_unclassified	176.887	312.268	287.872	0.00679511	0.516855	0.013147	0.98951	0.994458	FALSE
g__Tidjanibacter	176.215	239.393	337.151	1.00263	0.624879	1.60452	0.1086	0.287218	FALSE
g__Baileyella	175.473	741.245	173.661	0.0314354	0.392536	0.080083	0.936171	0.97878	FALSE
g__Finegoldia	174.85	139.643	206.416	-0.560093	0.521659	-1.07368	0.282968	0.528032	FALSE
g__Chitinophaga	174.739	10496.4	791.266	0.390902	0.593668	0.658452	0.510248	0.718998	FALSE
g__Lactimicrobium	174.24	231.138	123.229	0.905547	0.38536	2.34987	0.0187799	0.0949625	FALSE
g__Merdibacter	173.42	136.446	206.569	-0.592636	0.282604	-2.09705	0.0359887	0.146136	FALSE
g__Scatolibacter	173.316	187.631	160.481	0.227867	0.47367	0.481068	0.630468	0.800785	FALSE
g__Lentisphaerota_unclassified	170.66	1266.61	776.78	-0.196359	0.415999	-0.472019	0.636913	0.802631	FALSE
g__Luoshenia	168.138	116.497	214.437	-0.875998	0.501617	-1.74635	0.0807501	0.238089	FALSE
g__Peptoclostridium	165.218	124.97	201.302	-0.687392	0.347662	-1.97719	0.0480206	0.172965	FALSE
g__Chordicoccus	162.498	214.138	116.201	0.880997	0.432203	2.03839	0.0415111	0.158928	FALSE
g__Sporosarcina	161.862	116.577	202.461	-0.794394	0.339612	-2.33912	0.0193293	0.0961384	FALSE
g__Sanguibacteroides	161.739	120.479	198.732	-0.719129	0.648352	-1.10916	0.26736	0.518457	FALSE
g__Xylanivirga	161.151	165.51	157.243	0.0747145	0.547479	0.13647	0.89145	0.965631	FALSE
g__Gudongella	159.877	159.612	160.114	-0.00215828	0.64637	-0.00333908	0.997336	0.997336	FALSE
g__Lentilactobacillus	158.021	131.332	181.95	-0.476463	0.432062	-1.10277	0.270128	0.522075	FALSE
g__Candidatus_Epulonipiscium	157.982	123.52	188.879	-0.605798	0.343043	-1.76596	0.0774032	0.23221	FALSE
g__Candidatus_Borkfalkia	156.938	714.458	246.303	-0.101361	0.539666	-0.187822	0.851016	0.940511	FALSE
g__Priestia	156.571	153.451	159.368	-0.0567064	0.461803	-0.122794	0.902271	0.970445	FALSE
g__Trueperella	156.111	105.827	201.194	-0.927477	0.368036	-2.52007	0.0117332	0.0659682	FALSE
g__Anaerolineaceae_unclassified	155.734	173.495	139.81	0.314812	0.401029	0.785009	0.432448	0.663527	FALSE
g__Sphaerochaeta	155.402	126.873	180.979	-0.507734	0.4326	-1.17368	0.240523	0.487189	FALSE
g__Pasteurellaceae_unclassified	154.512	1152.22	319.426	0.901122	0.741564	1.21516	0.224303	0.474579	FALSE
g__Lepagella	154.301	1362.21	1521.41	-0.466546	0.578512	-0.806458	0.419979	0.650405	FALSE
g__Curvibacter	154.012	222.484	92.6226	1.27614	0.597729	2.13499	0.0327621	0.139369	FALSE
g__Oceanospirillales_unclassified	152.354	204.956	105.193	0.960465	0.768469	1.24984	0.211357	0.460518	FALSE
g__Trichococcus	152.236	309.537	156.091	-0.0782523	0.368978	-0.212079	0.832046	0.932743	FALSE
g__Caldalkalibacillus	151.211	100.881	196.334	-0.960852	0.48223	-1.99252	0.046314	0.170029	FALSE
g__Hydrogenispora	150.062	185.949	117.888	0.657721	0.768411	0.855949	0.392026	0.623278	FALSE
g__Geobacillus	148.533	203.873	169.717	-0.437303	0.344615	-1.26896	0.204455	0.45036	FALSE
g__Anaerosporomusa	147.42	207.664	93.408	1.15335	0.617891	1.8666	0.0619577	0.201676	FALSE
g__Candidatus_Formimonas	147.287	89.4534	199.137	-1.15055	0.624954	-1.84101	0.0656197	0.20827	FALSE
g__Carnobacterium	141.133	166.042	118.8	0.47895	0.484042	0.98948	0.322428	0.559897	FALSE
g__Culturomica	139.198	409.006	151.273	-0.259258	0.552619	-0.469145	0.638966	0.803958	FALSE
g__Eggerthellales_unclassified	138.822	403.06	511.647	-0.416278	0.707377	-0.588481	0.55621	0.74358	FALSE
g__Heminiphilus	136.546	120.593	578.779	-1.27994	0.784878	-1.63075	0.102943	0.27655	FALSE
g__Peptacetobacter	135.617	109.285	159.225	-0.541373	0.365307	-1.48197	0.138349	0.344373	FALSE
g__Maledivibacter	133.88	151.728	199.196	0.368417	0.356135	1.03449	0.300909	0.542056	FALSE
g__Thermoanaerobacterium	128.363	144.691	113.725	0.340612	0.395004	0.862299	0.388523	0.621019	FALSE
g__Alkalibaculum	128.263	116.326	138.964	-0.254028	0.490601	-0.517789	0.604605	0.782936	FALSE
g__Enorma	127.973	123.267	132.193	-0.0904562	0.426858	-0.211912	0.832176	0.932743	FALSE
g__Beduini	127.751	139.462	117.253	0.248227	0.483233	0.51368	0.607475	0.782936	FALSE
g__Anaerotardibacter	127.184	332.608	417.713	-0.122935	0.609256	-0.201779	0.840089	0.934207	FALSE
g__Cryptobacterium	126.369	241.152	594.475	0.0816845	0.551196	0.148195	0.882189	0.960883	FALSE
g__Fermentimonas	126.136	102.406	147.412	-0.524774	0.613396	-0.855522	0.392262	0.623278	FALSE
g__Liquorilactobacillus	125.439	99.5298	148.667	-0.581429	0.421431	-1.37965	0.167694	0.394227	FALSE
g__Bilifractor	124.055	109.745	136.885	-0.314937	0.357236	-0.881594	0.377996	0.610259	FALSE
g__Anaerobacterium	123.995	124.851	123.228	0.0248269	0.426562	0.0582023	0.953587	0.984643	FALSE
g__Fretibacterium	122.457	111.834	131.981	-0.233992	0.51614	-0.45335	0.650297	0.809347	FALSE
g__Ihubacter	121.774	421.601	101.38	0.513963	0.409927	1.25379	0.209918	0.458625	FALSE
g__Johnsonella	119.728	390.935	116.039	0.0937116	0.295585	0.317038	0.751215	0.878789	FALSE
g__Murdochiella	117.174	116.402	117.865	-0.0131198	0.419261	-0.0312926	0.975036	0.988715	FALSE
g__Pseudoramibacter	115.405	113.356	117.241	-0.0535969	0.476454	-0.112491	0.910434	0.972097	FALSE
g__Thermoactinomyces	114.613	100.763	127.03	-0.328119	0.302811	-1.08358	0.278552	0.52638	FALSE
g__Flexilinea	113.351	200.282	120.242	-0.18191	0.503276	-0.361452	0.717762	0.855151	FALSE
g__Pseudobacteroides	111.523	70.1708	148.598	-1.07719	0.491715	-2.19068	0.028475	0.12639	FALSE
g__Psychrobacillus	109.927	151.394	72.7501	1.05856	0.571483	1.8523	0.0639833	0.205392	FALSE
g__Planctomycetota_unclassified	109.529	110.444	108.709	0.0269802	0.539973	0.0499659	0.96015	0.984643	FALSE
g__Oxobacter	109.512	102.412	115.877	-0.178546	0.42888	-0.416308	0.677184	0.823686	FALSE
g__Bullifex	109.318	75.4965	139.641	-0.878069	0.472004	-1.8603	0.0628429	0.203733	FALSE
g__Propionispora	108.896	141.227	79.9086	0.844526	0.704198	1.19927	0.230422	0.477187	FALSE
g__Ohessyouella	108.086	118.403	98.8363	0.260992	0.483222	0.540108	0.589123	0.769838	FALSE
g__Carboxydothermus	107.536	119.119	97.1505	0.285416	0.419693	0.680058	0.496468	0.715341	FALSE
g__Atopobium	106.284	375.372	99.588	0.183321	0.428955	0.427366	0.669113	0.822579	FALSE
g__Syntrophomonas	105.784	171.91	129.597	-0.710235	0.575139	-1.23489	0.21687	0.46872	FALSE
g__Mucor	104.339	121.473	88.9779	0.439464	0.41541	1.0579	0.2901	0.53373	FALSE
g__Shuttleworthia	103.876	103.246	104.442	-0.0156159	0.335144	-0.0465947	0.962836	0.984886	FALSE
g__Oceanobacillus	103.606	87.0781	118.424	-0.443995	0.415265	-1.06918	0.284986	0.529166	FALSE
g__Peribacillus	102.85	88.7584	115.484	-0.378752	0.494301	-0.766237	0.443535	0.674118	FALSE
g__Irregularibacter	102.374	141.441	129.897	-0.854679	0.482334	-1.77197	0.0764003	0.230924	FALSE
g__Breznakia	100.721	247.122	178.914	0.0462835	0.643699	0.0719023	0.94268	0.981788	FALSE
g__Gallalistipes	100.61	3075.6	235.234	0.466024	0.600166	0.776491	0.437459	0.668918	FALSE
g__Youngiibacter	100.287	108.858	92.603	0.235128	0.495943	0.474103	0.635426	0.802631	FALSE
g__Halobacillus	100.158	124.875	77.9987	0.681994	0.599272	1.13804	0.255105	0.500255	FALSE
g__Senimuribacter	100.136	101.649	98.7801	0.0454816	0.457274	0.0994623	0.920771	0.974542	FALSE
g__Aminicella	97.7398	109.743	86.9784	0.337424	0.447327	0.754312	0.450662	0.68153	FALSE
g__Hallerella	97.2156	106.736	88.6798	0.2704	0.446318	0.605847	0.544616	0.735919	FALSE
g__Succinatimonas	96.863	122.36	74.0035	0.728693	0.693646	1.05053	0.293476	0.53871	FALSE
g__Gabonia	96.5161	98.9078	94.3718	0.0723435	0.745214	0.0970775	0.922665	0.9748	FALSE
g__Pseudescherichia	96.485	374.898	119.756	-0.76732	0.668254	-1.14825	0.250867	0.494355	FALSE
g__Modestobacter	96.4286	1615.73	107.489	0.715311	0.62225	1.14956	0.250327	0.494355	FALSE
g__Desulforamulus	96.2785	75.5801	114.836	-0.597953	0.498025	-1.20065	0.229888	0.477187	FALSE
g__Absicoccus	96.0186	91.8601	99.7469	-0.111678	0.447837	-0.249373	0.803072	0.908501	FALSE
g__Macellibacteroides	95.8101	128.272	66.7063	0.944793	0.593168	1.59279	0.111207	0.29124	FALSE
g__Corallococcus	95.7651	109.347	265.548	0.384971	0.600592	0.640986	0.521532	0.725999	FALSE
g__Millionella	95.7208	211.982	450.937	0.48899	0.655454	0.746033	0.455647	0.681737	FALSE
g__Schwartzia	94.5934	85.1034	103.102	-0.27409	0.534136	-0.513145	0.60785	0.782936	FALSE
g__Rhizobium	94.3038	1168.23	178.42	-0.526547	0.539741	-0.975555	0.329285	0.564093	FALSE
g__Arabiibacter	93.9984	57.7723	126.477	-1.13254	0.573237	-1.97569	0.0481894	0.172965	FALSE
g__Kandleria	93.6623	65.7044	118.728	-0.848664	0.508831	-1.66787	0.0953416	0.265241	FALSE
g__Anaeroplasma	93.3872	324.998	108.736	0.941704	0.613043	1.53611	0.12451	0.319828	FALSE
g__Stecheria	93.1821	108.595	79.3638	0.448861	0.586887	0.764815	0.444381	0.674118	FALSE
g__Gallibacter	92.4637	70.6695	112.003	-0.660953	0.471666	-1.40131	0.16112	0.382125	FALSE
g__Gemmatimonadales_unclassified	92.3547	114.88	72.1595	0.66555	0.728813	0.913198	0.361138	0.595936	FALSE
g__Ureibacillus	91.9603	94.1017	90.0404	0.0673726	0.497917	0.135309	0.892368	0.965631	FALSE
g__Coriobacteriales_unclassified	91.9483	112.688	73.354	0.624391	0.477793	1.30682	0.191273	0.427176	FALSE
g__Ureaplasma	91.2127	106.121	77.8467	0.446575	0.523213	0.853523	0.393369	0.623805	FALSE
g__Natronincola	90.9315	93.762	88.3938	0.0913827	0.488498	0.187069	0.851607	0.940511	FALSE
g__Selenomonadales_unclassified	87.4587	896.365	156.296	-0.184179	0.590344	-0.311987	0.755051	0.878789	FALSE
g__Alicyclobacillus	87.0187	98.1572	77.0326	0.353326	0.587231	0.601682	0.547386	0.738044	FALSE
g__Mageeibacillus	86.5935	71.6955	99.9504	-0.469035	0.463487	-1.01197	0.311552	0.552954	FALSE
g__Paratissierella	86.3807	66.6684	179.122	-0.638585	0.476243	-1.34088	0.179959	0.412215	FALSE
g__Paraeggerthella	86.3018	84.3876	88.0179	-0.0593434	0.404992	-0.14653	0.883503	0.960883	FALSE
g__Niallia	84.0228	54.9117	110.122	-1.00342	0.616983	-1.62633	0.103878	0.27655	FALSE
g__Atopobiaceae_unclassified	83.9342	3371.43	163.096	-0.312806	0.359177	-0.870894	0.383812	0.61471	FALSE
g__Mucilaginibacter	83.5419	66.9734	1016.04	-0.553381	0.533758	-1.03676	0.299845	0.542056	FALSE
g__Sporanaerobacter	83.4455	115.025	55.1327	1.05475	0.481228	2.1918	0.028394	0.12639	FALSE
g__Ndongobacter	82.9861	78.9567	159.593	-0.131092	0.513139	-0.25547	0.79836	0.906612	FALSE
g__Pediococcus	82.7366	92.57	73.9204	0.322723	0.509706	0.633156	0.526632	0.727512	FALSE
g__Natranaerovirga	81.7294	303.911	80.6421	0.0491325	0.481729	0.101992	0.918763	0.974542	FALSE
g__Haloimpatiens	80.8617	94.7079	110.44	-1.19557	0.493096	-2.42461	0.0153249	0.0821417	FALSE
g__Cytobacillus	80.3579	81.8295	79.0385	0.0508591	0.541482	0.0939258	0.925168	0.976162	FALSE
g__Tepidibacillus	79.5498	41.1814	408.223	-1.46497	0.662822	-2.2102	0.0270916	0.123759	FALSE
g__Dubosiella	78.1377	111.147	104.309	-1.08892	0.586444	-1.85682	0.0633361	0.204507	FALSE
g__Photobacterium	78.0189	105.828	53.0864	0.980578	0.465146	2.10811	0.0350219	0.145142	FALSE
g__Levyella	77.7214	80.8895	74.8809	0.103259	0.506204	0.203987	0.838364	0.934207	FALSE
g__Synergistes	77.4728	57.533	95.35	-0.725785	0.587362	-1.23567	0.216582	0.46872	FALSE
g__Alphaproteobacteria_unclassified	77.4422	107.247	93.9204	1.08369	0.66486	1.62996	0.10311	0.27655	FALSE
g__Abyssisolibacter	77.2131	76.657	77.7117	-0.0132843	0.679926	-0.0195379	0.984412	0.99278	FALSE
g__Breznakiella	76.2816	60.8125	90.1505	-0.561914	0.686243	-0.818828	0.412885	0.646661	FALSE
g__Eggerthia	76.2676	83.5852	137.77	0.260503	0.443288	0.58766	0.55676	0.74358	FALSE
g__Crassaminicella	75.4671	85.8977	66.1156	0.385923	0.441693	0.873736	0.382262	0.61471	FALSE
g__Methanomassiliicoccus	74.8119	52.5749	94.7486	-0.835751	0.502608	-1.66283	0.0963467	0.265873	FALSE
g__Gracilibacillus	74.7268	71.1125	77.9673	-0.126902	0.446003	-0.284533	0.776002	0.89513	FALSE
g__Bacillaceae_unclassified	74.1068	71.8787	76.1043	-0.0688168	0.42258	-0.162849	0.870637	0.953668	FALSE
g__Planococcus	74.0092	72.4082	75.4446	-0.0535101	0.622703	-0.085932	0.93152	0.977462	FALSE
g__Mobilitalea	73.4739	5126.43	60.4252	0.547675	0.505761	1.08287	0.278865	0.52638	FALSE
g__Ellagibacter	73.3627	62.3297	83.2542	-0.41658	0.457526	-0.910505	0.362556	0.595936	FALSE
g__Aneurinibacillus	73.275	101.012	48.4074	1.05459	0.589961	1.78756	0.0738467	0.225807	FALSE
g__Halanaerobium	72.5694	220.307	137.395	0.159572	0.598977	0.266407	0.789926	0.900851	FALSE
g__Moraxella	72.5628	167.247	87.3554	-0.637996	0.636464	-1.00241	0.316147	0.556197	FALSE
g__Schnuerera	72.4892	83.3496	62.7523	0.407319	0.593543	0.686249	0.492556	0.712257	FALSE
g__Propionispira	72.4841	144.191	183.658	-1.06318	0.619954	-1.71493	0.0863585	0.250658	FALSE
g__Paludibacter	72.2956	90.8237	55.6843	0.70539	0.698564	1.00977	0.312605	0.5536	FALSE
g__Halomonas	72.0795	225.522	93.0831	0.0529141	0.43351	0.12206	0.902852	0.970445	FALSE
g__Aequitasia	71.8155	65.0447	77.8859	-0.25137	0.420052	-0.598426	0.549555	0.738867	FALSE
g__Bulleidia	71.356	94.6229	50.496	0.897639	0.49095	1.82837	0.067494	0.211973	FALSE
g__Catenisphaera	71.2639	90.1446	54.3364	0.724301	0.519945	1.39304	0.163609	0.385753	FALSE
g__Stomatobaculum	70.9442	77.0826	65.4407	0.243658	0.440983	0.552533	0.580583	0.765228	FALSE
g__Dethiosulfatibacter	69.5983	83.9685	56.7147	0.56721	0.558045	1.01642	0.309428	0.551663	FALSE
g__Helcococcus	69.1455	163.589	64.7435	0.190043	0.415843	0.457006	0.647667	0.809271	FALSE
g__Proteiniphilum	68.8825	2381.27	43.9758	1.66484	0.734636	2.26622	0.0234382	0.112169	FALSE
g__Proteiniborus	68.5271	112.463	188.399	-1.2814	0.537581	-2.38363	0.0171427	0.0883508	FALSE
g__Aerococcus	68.2735	58.9251	76.6549	-0.378437	0.450396	-0.84023	0.400779	0.631817	FALSE
g__Sporolactobacillus	67.8713	166.762	100.474	0.219136	0.424973	0.515646	0.606101	0.782936	FALSE
g__Rossellomorea	67.2352	60.5915	73.1917	-0.278577	0.663548	-0.419829	0.67461	0.823507	FALSE
g__Endozoicomonas	66.9203	75.6595	59.0851	0.370965	0.505143	0.734376	0.462719	0.687664	FALSE
g__Kallipyga	66.7995	65.9443	67.5663	-0.032252	0.605496	-0.0532655	0.95752	0.984643	FALSE
g__Weizmannia	66.0126	224.975	186.172	0.329926	0.453793	0.727042	0.4672	0.689227	FALSE
g__Metabacillus	64.0534	57.6821	69.7656	-0.272508	0.526316	-0.517765	0.604622	0.782936	FALSE
g__Alkalibacter	63.1194	50.4825	74.4489	-0.567929	0.529783	-1.072	0.283718	0.528032	FALSE
g__Anaerolactibacter	61.7941	61.8172	61.7734	-0.00256442	0.556198	-0.00461063	0.996321	0.997336	FALSE
g__Pumilibacter	61.5646	327.18	95.5161	-0.280875	0.471894	-0.595207	0.551705	0.740519	FALSE
g__Cohcovirus	60.3314	182.236	735.74	-1.13765	0.766861	-1.48351	0.137939	0.344373	FALSE
g__Erysipelothrix	60.0872	121.04	80.5102	-1.11015	0.621905	-1.78507	0.0742492	0.225807	FALSE
g__Caloranaerobacter	58.6898	76.4274	124.295	0.830307	0.499655	1.66176	0.096561	0.265873	FALSE
g__Exiguobacterium	58.566	56.6068	60.3225	-0.0893776	0.582129	-0.153536	0.877976	0.959093	FALSE
g__Succinivibrio	58.1865	225.782	160.71	-0.150264	0.603636	-0.248932	0.803413	0.908501	FALSE
g__Saccharomyces	57.4199	93.9411	97.3078	1.92221	0.736076	2.61143	0.00901638	0.0553371	FALSE
g__Asaccharospora	57.2056	56.2326	58.078	-0.0510127	0.495443	-0.102964	0.917992	0.974542	FALSE
g__Alkalihalobacillus	57.1764	53.3954	60.5662	-0.178996	0.556864	-0.321437	0.74788	0.876524	FALSE
g__Acidilutibacter	57.0424	55.5364	58.3925	-0.0645249	0.543488	-0.118724	0.905494	0.970842	FALSE
g__Dehalococcoides	56.6595	211.625	60.4087	-0.180948	0.604095	-0.299535	0.764532	0.884437	FALSE
g__Fervidicella	55.8331	56.8861	54.8891	0.0571456	0.463836	0.123202	0.901947	0.970445	FALSE
g__Saccharibacillus	55.501	42.9095	66.7899	-0.624612	0.497837	-1.25465	0.209606	0.458625	FALSE
g__Gottschalkia	52.2733	42.9347	60.6459	-0.508583	0.43392	-1.17207	0.241171	0.487189	FALSE
g__Tissierellia_unclassified	51.8551	58.8082	95.6111	0.38599	0.572256	0.674506	0.49999	0.716592	FALSE
g__Oceanirhabdus	51.7384	56.4253	47.5363	0.253521	0.494087	0.51311	0.607875	0.782936	FALSE
g__Acidobacteriota_unclassified	51.6578	62.5167	41.9223	0.579157	0.680175	0.851482	0.394502	0.624369	FALSE
g__Criibacterium	49.6783	88.8405	48.0583	0.0954549	0.422171	0.226105	0.82112	0.923329	FALSE
g__Massilibacteroides	49.3676	59.898	39.9267	0.579049	0.590585	0.980468	0.326855	0.56152	FALSE
g__Enteroscipio	49.317	38.3818	59.1209	-0.621096	0.430147	-1.44392	0.148763	0.36244	FALSE
g__Lancefieldella	48.0031	44.2122	51.4017	-0.231188	0.48726	-0.474466	0.635168	0.802631	FALSE
g__Leptospira	46.8228	45.6927	47.836	-0.0775222	0.668131	-0.116028	0.90763	0.971684	FALSE
g__Floccifex	46.2887	198.757	45.3221	0.0757346	0.490973	0.154254	0.877409	0.959093	FALSE
g__Abiotrophia	46	83.5721	49.3774	-0.240096	0.392377	-0.611902	0.540603	0.734295	FALSE
g__Heliobacterium	45.6692	40.1402	50.6262	-0.324612	0.713692	-0.454834	0.649228	0.809271	FALSE
g__Proteocatella	45.3604	31.0304	58.208	-0.890778	0.508641	-1.75129	0.0798959	0.237034	FALSE
g__Thermophilibacter	44.6666	81.9475	76.9198	-0.0292536	0.407085	-0.0718613	0.942712	0.981788	FALSE
g__Anaerorhabdus	44.2481	35.4099	52.172	-0.541735	0.494825	-1.0948	0.273604	0.52638	FALSE
g__Acidiphilium	44.1431	681.371	100.269	-0.620488	0.504037	-1.23104	0.218309	0.470147	FALSE
g__Mobiluncus	43.7762	41.7077	45.6307	-0.124746	0.512204	-0.243548	0.807581	0.911932	FALSE
g__Levilactobacillus	43.6063	47.1666	40.4142	0.227349	0.534796	0.425113	0.670754	0.823338	FALSE
g__Acidaminobacter	43.1816	35.2725	50.2725	-0.47782	0.457762	-1.04382	0.29657	0.540072	FALSE
g__Paratractidigestivibacter	43.0108	52.6394	34.3782	0.672864	0.37717	1.78398	0.0744265	0.225807	FALSE
g__Mesobacillus	42.7017	302.73	77.5758	-0.0259137	0.539317	-0.0480491	0.961677	0.984886	FALSE
g__Sporosalibacterium	41.8279	48.1929	36.1214	0.403071	0.610553	0.660173	0.509143	0.718998	FALSE
g__Caldanaerobacter	40.9366	45.5214	36.8261	0.310769	0.617972	0.502886	0.615044	0.787414	FALSE
g__Lucifera	40.5277	37.2919	43.4288	-0.238913	0.390513	-0.611792	0.540675	0.734295	FALSE
g__Thermanaerosceptrum	39.0514	34.8488	42.8193	-0.305284	0.562176	-0.54304	0.587103	0.768779	FALSE
g__Anaerovirgula	38.5107	39.7432	98.4911	0.0919333	0.505218	0.181967	0.855608	0.943634	FALSE
g__Marinilabiliaceae_unclassified	38.0056	38.8596	37.2399	0.0560536	0.635812	0.0881606	0.929749	0.977462	FALSE
g__Allocoprobacillus	37.5545	30.1232	44.2169	-0.568228	0.605251	-0.93883	0.347818	0.584534	FALSE
g__Bordetella	37.5252	44.422	31.3418	0.502249	0.546217	0.919505	0.357831	0.593188	FALSE
g__Curtobacterium	37.3127	25.3054	48.0778	-0.924997	0.446396	-2.07215	0.0382517	0.151381	FALSE
g__Natranaerobius	37.1434	25.8027	47.3108	-0.859708	0.527623	-1.6294	0.103229	0.27655	FALSE
g__Caminicella	36.8919	57.4053	18.5005	1.6224	0.612712	2.6479	0.00809947	0.0512754	FALSE
g__Amylolactobacillus	35.8607	38.9848	33.0597	0.250986	0.395948	0.633886	0.526155	0.727512	FALSE
g__Alkalibacterium	35.7877	977.754	41.8823	0.217692	0.591698	0.36791	0.71294	0.852982	FALSE
g__Evansella	34.9842	20.6915	47.7983	-1.19841	0.629056	-1.9051	0.056767	0.192577	FALSE
g__Anaeromicrobium	34.0543	29.5516	38.0912	-0.372266	0.56588	-0.657854	0.510632	0.718998	FALSE
g__Syntrophobotulus	33.3455	23.6485	42.0394	-0.814208	0.639772	-1.27265	0.203141	0.448697	FALSE
g__Caldisalinibacter	33.331	71.8264	44.4037	-1.06073	0.519155	-2.04318	0.0410344	0.157855	FALSE
g__Maribellus	32.8581	348.101	40.1429	1.17065	0.662351	1.76742	0.0771572	0.23221	FALSE
g__Metamycoplasma	32.6432	34.7993	78.8734	0.185519	0.526026	0.35268	0.724328	0.861479	FALSE
g__Marinobacter	32.3324	47.4784	18.7533	1.34367	0.555132	2.42044	0.0155016	0.0825382	FALSE
g__Amphibacillus	32.2928	78.9464	33.1623	-0.0872952	0.632762	-0.137959	0.890273	0.965631	FALSE
g__Tepidimicrobium	32.1914	21.7853	41.521	-0.922886	0.596527	-1.5471	0.12184	0.315998	FALSE
g__Marinisporobacter	32.113	36.2691	28.3869	0.377557	0.511891	0.737573	0.460774	0.686836	FALSE
g__Ezakiella	31.4855	29.7356	463.027	-0.147897	0.448718	-0.3296	0.741702	0.871825	FALSE
g__Bibersteinia	30.5767	32.1883	29.1319	0.136187	0.372265	0.365834	0.714489	0.853564	FALSE
g__Brochothrix	30.5374	27.1305	76.0946	-0.31304	0.511006	-0.612595	0.540144	0.734295	FALSE
g__Mesorhizobium	30.4667	170.696	105.173	1.56001	0.590003	2.64407	0.00819151	0.0514529	FALSE
g__Anaerosolibacter	30.3959	28.4307	32.1577	-0.166953	0.602146	-0.277263	0.781578	0.896158	FALSE
g__Algoriphagus	30.2107	19.1831	459.854	-1.05944	0.572256	-1.85134	0.0641211	0.205392	FALSE
g__Parafannyhessea	30.1622	222.689	70.4324	-0.995935	0.521565	-1.90951	0.0561957	0.192261	FALSE
g__Halalkalibacter	29.6636	24.2403	34.526	-0.489427	0.493189	-0.992371	0.321016	0.558652	FALSE
g__Rhodococcus	29.4292	25.4363	33.009	-0.370781	0.495083	-0.748927	0.453901	0.681737	FALSE
g__Thermodesulfitimonas	28.3115	35.3699	21.9834	0.692026	0.668119	1.03578	0.300303	0.542056	FALSE
g__Desulfobacteraceae_unclassified	27.7601	32.4985	23.5119	0.47717	0.577411	0.826396	0.408579	0.642853	FALSE
g__Anaerotalea	26.8832	21.2763	31.91	-0.563172	0.525181	-1.07234	0.283568	0.528032	FALSE
g__Gorillibacterium	26.454	20.2799	31.9893	-0.63619	0.452177	-1.40695	0.159443	0.380393	FALSE
g__Huaxiibacter	26.3816	371.091	25.5436	0.68856	0.523066	1.31639	0.188042	0.423544	FALSE
g__Lagierella	26.0617	36.0002	17.1513	1.05745	0.563533	1.87646	0.0605924	0.199753	FALSE
g__Fonticella	25.7134	31.5096	32.3891	-0.775808	0.440968	-1.75933	0.0785218	0.23469	FALSE
g__Tumebacillus	24.8413	17.4682	31.4518	-0.821515	0.489284	-1.67902	0.0931489	0.262778	FALSE
g__Arcobacter	24.8236	23.766	25.7718	-0.111958	0.486705	-0.230033	0.818066	0.922476	FALSE
g__Paraburkholderia	24.1613	28.0575	51.7415	0.442402	0.593717	0.74514	0.456187	0.681737	FALSE
g__Ammoniphilus	22.113	57.6992	19.3553	0.388004	0.575268	0.674474	0.50001	0.716592	FALSE
g__Seramator	21.8741	19.0363	24.4184	-0.371885	0.59371	-0.626376	0.531068	0.731128	FALSE
g__Acetoanaerobium	20.9034	19.8138	21.8802	-0.135015	0.481429	-0.280446	0.779135	0.896158	FALSE
g__Terrilactibacillus	20.3151	12.6237	27.2108	-1.11784	0.56285	-1.98604	0.0470286	0.171868	FALSE
g__Thiotrichaceae_unclassified	20.2883	22.6981	18.1277	0.323453	0.325413	0.993978	0.320234	0.558498	FALSE
g__Hugonella	20.1471	423.639	22.4228	0.247154	0.350092	0.70597	0.480207	0.700701	FALSE
g__Pelorhabdus	20.0694	19.9174	20.2057	-0.0430117	0.467186	-0.0920655	0.926646	0.97644	FALSE
g__Phoenicibacter	19.9061	34.1275	64.9056	0.134247	0.515365	0.260489	0.794486	0.904769	FALSE
g__Tractidigestivibacter	19.3112	1340.06	26.5861	0.216853	0.448127	0.48391	0.62845	0.799483	FALSE
g__Anaeromonas	16.3325	105.036	21.4252	0.543506	0.524158	1.03691	0.299776	0.542056	FALSE

## Sheet: Supplementary Table 2
Supplementary Table 2. Differential gut species by DESeq2 between LNM and NLNM patients.
Species	baseMean	Mean_LNM_F	Mean_NLNM_F	log2 FC	lfcSE	stat	pvalue	padj	padj< 0.05
s__Klebsiella_pneumoniae	4.46729e+06	8.91428e+06	480328	4.21401	0.877108	4.80444	1.55184e-06	4.07299e-05	TRUE
s__Phocaeicola_plebeius	743095	92148.3	1.3267e+06	-3.84774	0.686563	-5.60436	2.09031e-08	1.35072e-06	TRUE
s__Roseburia_hominis	346135	627580	93805	2.74206	0.577816	4.74556	2.07934e-06	5.27854e-05	TRUE
s__Bifidobacterium_pseudocatenulatum	323076	38368.9	578330	-3.91388	0.732151	-5.34573	9.00528e-08	4.21116e-06	TRUE
s__Enterocloster_bolteae	274177	543128	33047.9	4.03866	0.567761	7.11331	1.13293e-12	4.47381e-10	TRUE
s__Klebsiella_variicola	251835	498931	30300.9	4.0414	0.813652	4.967	6.79983e-07	2.08333e-05	TRUE
s__Blautia_wexlerae	225175	56430.2	376463	-2.73798	0.508275	-5.38681	7.172e-08	3.59004e-06	TRUE
s__Klebsiella_quasipneumoniae	147429	286277	22945.1	3.64115	0.784252	4.64283	3.43662e-06	8.08859e-05	TRUE
s__Veillonella_parvula	134125	235871	42904.5	2.45879	0.732603	3.35624	0.000790093	0.007805	TRUE
s__Roseburia_intestinalis	126248	405817	123229	1.27785	0.471097	2.7125	0.00667785	0.0421546	TRUE
s__Ruminococcus_gnavus	117084	863801	250969	-1.79726	0.479447	-3.74861	0.000177816	0.0022897	TRUE
s__Blautia_obeum	84901.2	50139.7	116067	-1.21093	0.367193	-3.29781	0.000974437	0.00919891	TRUE
s__Sutterella_wadsworthensis	74461.8	131135	23651.4	2.47105	0.823508	3.00064	0.00269414	0.0208151	TRUE
s__Anaerostipes_hadrus	69915.4	24101	110990	-2.20326	0.507041	-4.34532	1.39071e-05	0.00027307	TRUE
s__Bilophila_wadsworthia	56271.1	85337.2	67396.7	1.49809	0.561809	2.66655	0.0076635	0.0463987	TRUE
s__Klebsiella_aerogenes	53857.7	105757	67951	3.85139	0.737214	5.22425	1.7486e-07	7.06194e-06	TRUE
s__Bacteroides_salyersiae	52483.9	78488.4	29169.5	1.42802	0.541071	2.63925	0.00830885	0.0496044	TRUE
s__Coprococcus_comes	46377.4	30334.1	60761	-1.0022	0.325828	-3.07586	0.00209898	0.0167066	TRUE
s__Enterocloster_aldenensis	42298.8	78621.4	23045.1	3.01384	0.551497	5.46483	4.63338e-08	2.47288e-06	TRUE
s__Bacteroides_eggerthii	40922.9	62453.9	21619.2	1.5305	0.497286	3.07771	0.00208597	0.0166596	TRUE
s__Dialister_invisus	40010	185679	262020	2.30546	0.661539	3.485	0.000492142	0.00544882	TRUE
s__Klebsiella_oxytoca	36890.6	155540	19670.3	3.38333	0.704551	4.80211	1.57006e-06	4.07299e-05	TRUE
s__Dialister_hominis	35082.1	73059.9	1033.01	6.14407	0.903847	6.79769	1.06313e-11	2.09908e-09	TRUE
s__Enterocloster_clostridioformis	32909.7	469319	41121.7	1.81376	0.4299	4.21902	2.45372e-05	0.000449511	TRUE
s__Klebsiella_michiganensis	28535.5	359665	12095.9	1.95419	0.729842	2.67755	0.00741625	0.0453907	TRUE
s__Dialister_massiliensis	28333.6	59657.3	904.521	7.89626	0.819105	9.64011	5.41302e-22	1.92379e-18	TRUE
s__Coprobacter_fastidiosus	27706.3	12654.1	41201.3	-1.70308	0.636076	-2.67748	0.00741777	0.0453907	TRUE
s__Megamonas_funiformis	25424.4	21992.1	43754.4	-3.13532	0.632113	-4.96006	7.04705e-07	2.14062e-05	TRUE
s__Veillonellaceae_bacterium	25250.3	52290.9	1007.06	5.69844	0.819934	6.94988	3.65608e-12	9.99517e-10	TRUE
s__Coprococcus_catus	23548.8	16328.5	30022.2	-0.878602	0.324997	-2.70342	0.00686308	0.0431706	TRUE
s__Klebsiella_quasivariicola	22826.1	46231.1	1842.21	4.6494	0.876645	5.30363	1.13525e-07	4.92032e-06	TRUE
s__Hallella_mizrahii	22568.6	2.66655e+06	2452.48	5.06141	0.723421	6.99649	2.62458e-12	7.77313e-10	TRUE
s__Clostridiales_bacterium_41_12_two_minus	22230.3	40009.8	6290.04	2.66918	0.528975	5.04595	4.51281e-07	1.51863e-05	TRUE
s__Klebsiella_sp._MS_92-3	22132.8	46107.9	2293.55	6.17574	0.879525	7.02168	2.1922e-12	7.60589e-10	TRUE
s__Firmicutes_bacterium_AM55-24TS	21595.9	7035.31	34650.3	-2.30016	0.556857	-4.13062	3.61792e-05	0.000618177	TRUE
s__Dialister_sp._CAG:357	20444.8	43101.2	619.241	8.34996	0.969831	8.60971	7.32471e-18	6.508e-15	TRUE
s__Blautia_massiliensis_(ex_Durand_et_al._2017)	20403.8	9372.57	30293.9	-1.69257	0.37655	-4.49494	6.95893e-06	0.000150805	TRUE
s__Romboutsia_timonensis	20059.5	41592	69593	-2.05829	0.608987	-3.37986	0.000725219	0.0073015	TRUE
s__Holdemanella_biformis	19631.5	5695.6	32125.7	-2.4958	0.499793	-4.99366	5.92464e-07	1.86583e-05	TRUE
s__Eggerthella_lenta	19105.8	5986.6	30867.9	-2.36637	0.57687	-4.10209	4.09441e-05	0.000686393	TRUE
s__Roseburia_sp._40_7	18590.7	36721	2335.92	3.97448	0.67891	5.85421	4.79283e-09	4.73159e-07	TRUE
s__Veillonella_atypica	18376.3	236880	23872.8	1.76415	0.648114	2.72197	0.00648937	0.0411843	TRUE
s__Bifidobacterium_catenulatum	17828.8	3514.47	30662.4	-3.12506	0.710412	-4.39894	1.08782e-05	0.00022092	TRUE
s__Enterocloster_asparagiformis	17089.2	26686.7	8484.42	1.65325	0.543063	3.0443	0.0023322	0.0183377	TRUE
s__Eubacterium_siraeum	16036.5	131440	22174.6	1.62955	0.57888	2.815	0.00487776	0.0329765	TRUE
s__Haemophilus_parainfluenzae	15862.2	123577	26828.1	1.4392	0.544082	2.64518	0.00816475	0.0489334	TRUE
s__Prevotella_sp._AM42-24	15122.1	27896.2	21244.4	2.92648	0.868352	3.37016	0.000751252	0.00754223	TRUE
s__Eubacterium_sp._CAG:202	13877	727.266	25666.5	-5.14096	0.800927	-6.41877	1.37382e-10	1.8779e-08	TRUE
s__Blautia_luti	13624	6915.79	19638.2	-1.50576	0.451485	-3.33513	0.0008526	0.00825651	TRUE
s__Ruminococcus_sp._BSD2780120874_150323_B10	13584.8	1753.42	24192.2	-3.78609	0.633285	-5.9785	2.25201e-09	2.66788e-07	TRUE
s__Ruminococcus_intestinalis	13354.1	1449.73	24027	-4.05054	0.637583	-6.35296	2.11214e-10	2.68091e-08	TRUE
s__Klebsiella_grimontii	12884.3	41582.8	4427.08	2.33373	0.776215	3.00655	0.00264234	0.0204594	TRUE
s__Oscillibacter_sp._MSJ-31	12676.1	19253.5	6779.01	1.50595	0.514076	2.92943	0.0033958	0.0248838	TRUE
s__Bacteroides_plebeius_CAG:211	12665.2	1608.33	22578.2	-3.8112	0.755021	-5.0478	4.46916e-07	1.51863e-05	TRUE
s__Firmicutes_bacterium_AF36-3BH	12579.6	3898.78	20362.3	-2.38476	0.535653	-4.45206	8.50505e-06	0.000182244	TRUE
s__Clostridium_nexile	12183.2	6804.46	17005.5	-1.32158	0.465279	-2.8404	0.0045057	0.0312759	TRUE
s__Ruminococcus_sp._AF37-6AT	11947.7	2998.98	85496.5	-2.73532	0.528917	-5.17156	2.32152e-07	8.8717e-06	TRUE
s__Ligilactobacillus_salivarius	10509.8	70695.1	108130	-2.1399	0.566903	-3.77472	0.000160186	0.00215645	TRUE
s__Enterococcus_faecium	10261.9	9543.51	52416.6	-1.10943	0.415489	-2.67017	0.00758133	0.0459796	TRUE
s__Megasphaera_micronuciformis	10233.2	20275.9	3772.9	4.04381	0.759404	5.32498	1.00963e-07	4.61303e-06	TRUE
s__Enterocloster_citroniae	9724.27	15149	4860.7	1.64001	0.437397	3.74947	0.000177208	0.0022897	TRUE
s__Clostridiales_bacterium_44_9	9552.02	17909.2	2059.38	3.12033	0.53926	5.78632	7.19432e-09	6.39215e-07	TRUE
s__Fusobacterium_ulcerans	9341.38	18362	1253.92	3.8724	0.664755	5.8253	5.70102e-09	5.33195e-07	TRUE
s__Veillonella_sp._3_1_44	8855.3	15815.1	2615.51	2.59608	0.788031	3.29438	0.000986381	0.00921388	TRUE
s__Raoultella_ornithinolytica	8621.75	15206.3	2718.34	2.48384	0.731318	3.39639	0.000682808	0.00699337	TRUE
s__Dialister_pneumosintes	8284.39	15885.9	5762.34	3.43451	0.75356	4.55772	5.17126e-06	0.000116916	TRUE
s__Bacteroides_sp._1_1_30	8120.96	12217.6	4448.11	1.45766	0.526545	2.76835	0.00563414	0.0368083	TRUE
s__Clostridium_leptum	7807.07	9741.79	10810.2	-1.27807	0.377921	-3.38185	0.000720003	0.00729816	TRUE
s__Blautia_glucerasea	7775.72	4991.5	10271.9	-1.04129	0.327853	-3.17608	0.00149278	0.0128148	TRUE
s__Klebsiella_africana	7438.21	14694.4	932.628	3.97791	0.870259	4.57095	4.85529e-06	0.000110614	TRUE
s__Bacteroides_stercorirosoris	7106.82	10588.9	3984.95	1.40989	0.527936	2.67056	0.00757239	0.0459796	TRUE
s__Veillonella_sp.	7044.86	12725.9	1951.55	2.70498	0.766818	3.52754	0.000419433	0.00474734	TRUE
s__Anaeroglobus_sp._AF13-6AC	6662.62	13097.9	2228.78	3.87441	0.801424	4.83441	1.3354e-06	3.65078e-05	TRUE
s__Ruminococcus_sp._AF14-5	6568.99	1586.82	11035.8	-2.79813	0.521563	-5.36491	8.09916e-08	3.83792e-06	TRUE
s__Ruminococcus_sp._AM58-7XD	6561.41	1790.33	48653.8	-2.59797	0.502888	-5.1661	2.39031e-07	9.03739e-06	TRUE
s__Ruminococcus_sp._AM18-44	6536.5	1612.03	10951.6	-2.76437	0.521665	-5.29913	1.16356e-07	4.98228e-06	TRUE
s__Prevotella_lacticifex	6398.07	186946	535.014	5.58319	0.815954	6.84253	7.78044e-12	1.72823e-09	TRUE
s__Bifidobacterium_bifidum	6223.97	5622.1	200485	-1.8414	0.536477	-3.43238	0.0005983	0.00635753	TRUE
s__Prevotella_sp._AM34-19LB	6206.36	23360.2	11393.8	2.71315	0.949703	2.85685	0.00427874	0.0299778	TRUE
s__Veillonella_sp._T14073-2	6202.56	73992.6	5723.9	3.10233	0.661321	4.69111	2.71725e-06	6.66007e-05	TRUE
s__Blautia_sp._KLE_1732	6186.12	2006.73	9933.15	-2.30746	0.428961	-5.37918	7.4826e-08	3.6429e-06	TRUE
s__Ruminococcus_sp._AF25-23LB	6175.18	1289.9	10555.1	-3.03282	0.529975	-5.72257	1.04926e-08	8.47516e-07	TRUE
s__Jilunia_laotingensis	6158.59	10835.8	1965.19	2.46321	0.481491	5.11579	3.12423e-07	1.09936e-05	TRUE
s__Eubacterium_sp._OM08-24	5980.01	1618.08	9890.7	-2.61152	0.502247	-5.19967	1.99638e-07	7.88347e-06	TRUE
s__Serratia_liquefaciens	5938.62	12452.3	432.448	6.97807	0.884998	7.88484	3.14929e-15	1.86543e-12	TRUE
s__Clostridium_sp._AF27-2AA	5898.75	8398.11	3657.94	1.19905	0.454916	2.63576	0.0083949	0.0498088	TRUE
s__Ruminococcus_sp._5_1_39BFAA	5890.24	1214.4	10082.4	-3.05376	0.538051	-5.67559	1.3821e-08	1.00245e-06	TRUE
s__Ruminococcus_sp._AM32-17LB	5785.62	1539.84	9592.17	-2.63943	0.541061	-4.87825	1.07029e-06	3.0676e-05	TRUE
s__Ruminococcus_sp._TM10-9AT	5759.92	1741.27	37873.2	-2.42693	0.526122	-4.61287	3.97137e-06	9.22501e-05	TRUE
s__bacterium	5733.73	7761.08	3916.1	0.98679	0.368919	2.67482	0.00747699	0.0456585	TRUE
s__Veillonella_nakazawae	5705.65	54255.6	4017.18	2.81695	0.690715	4.07831	4.53643e-05	0.00074641	TRUE
s__Bacteroides_rodentium	5624.46	8254.36	3266.63	1.33725	0.462336	2.89238	0.00382332	0.0275063	TRUE
s__Ruminococcus_sp._AF41-9	5577.08	4546.82	9028.8	-2.38635	0.41319	-5.77543	7.6757e-09	6.65352e-07	TRUE
s__Phascolarctobacterium_succinatutens	5544.2	38692.2	13525	2.29767	0.53883	4.26417	2.00643e-05	0.000377294	TRUE
s__Clostridium_bolteae_CAG:59	5421.52	10632.1	749.98	3.82564	0.592681	6.4548	1.08365e-10	1.67447e-08	TRUE
s__Clostridiaceae_bacterium_AF42-6	5415.22	8034.89	3066.55	1.38964	0.487661	2.8496	0.00437744	0.0305647	TRUE
s__Roseburia_zhanii	5354.84	8136.85	2860.63	1.50817	0.395167	3.81654	0.000135337	0.00189846	TRUE
s__Megasphaera_elsdenii	5294.29	37801	1617.9	2.53759	0.686946	3.69401	0.000220746	0.00275275	TRUE
s__Ruminococcus_sp._AM40-10AC	5128.02	1247.29	8607.3	-2.78701	0.524955	-5.30903	1.10209e-07	4.8366e-06	TRUE
s__Veillonella_infantium	5106.67	52212.1	4105.6	3.3128	0.745255	4.44519	8.78155e-06	0.000185772	TRUE
s__Blautia_sp._MSJ-9	5047.99	1084.97	8601.05	-2.98695	0.510992	-5.84539	5.05381e-09	4.85439e-07	TRUE
s__Ruminococcus_sp._AM46-18	4933.73	1098.92	8371.83	-2.92965	0.509436	-5.75077	8.88358e-09	7.5172e-07	TRUE
s__Ruminococcus_sp._AM27-16	4931.36	1319.93	8169.19	-2.62972	0.512447	-5.13169	2.87159e-07	1.04518e-05	TRUE
s__uncultured_Eubacterium_sp.	4914.86	3008.5	6624.02	-1.13868	0.361061	-3.15371	0.00161211	0.0135768	TRUE
s__Coprobacillus_cateniformis	4839.32	7036.04	13294.5	-2.01603	0.554394	-3.63645	0.000276425	0.00332382	TRUE
s__Blautia_difficilis	4816.84	1473.24	7814.55	-2.4073	0.452119	-5.32448	1.01243e-07	4.61303e-06	TRUE
s__Clostridiales_bacterium_36_14	4729.82	6716.44	2948.71	1.18756	0.429793	2.76309	0.00572577	0.03727	TRUE
s__Ruminococcus_sp._AM45-9BH	4724.33	1111.18	7963.69	-2.8416	0.497759	-5.70878	1.13786e-08	8.62881e-07	TRUE
s__Klebsiella_sp._AS10	4718.55	9433.1	491.71	4.26177	0.783324	5.44063	5.30929e-08	2.73467e-06	TRUE
s__Ruminococcus_sp._AF33-11BH	4692.29	1134.85	7881.72	-2.79684	0.555706	-5.03295	4.82977e-07	1.58935e-05	TRUE
s__Ruminococcus_sp._AF13-37	4662.68	1802.59	28320.9	-2.00338	0.443044	-4.52184	6.1303e-06	0.000135324	TRUE
s__Proteus_mirabilis	4640.03	7041.32	2487.14	1.5012	0.541145	2.77412	0.00553515	0.0364295	TRUE
s__Desulfovibrio_sp._An276	4588.15	9230.77	3124.05	4.4385	0.860717	5.15674	2.51283e-07	9.40063e-06	TRUE
s__Ruminococcus_sp._AF18-29	4534.98	1969.61	6834.96	-1.79512	0.680262	-2.63886	0.00831858	0.0496044	TRUE
s__Roseburia_sp._499	4531.41	8182.23	1258.26	2.70092	0.502965	5.36999	7.87422e-08	3.78175e-06	TRUE
s__Clostridium_sp._SS2/1	4452.01	1827.86	6804.7	-1.89637	0.451834	-4.19705	2.70408e-05	0.00048537	TRUE
s__Raoultella_planticola	4423.55	8100.75	1126.76	2.84587	0.734912	3.87239	0.000107772	0.00155069	TRUE
s__Fusobacterium_pseudoperiodonticum	4172.58	8653.91	1253.25	5.80568	0.614652	9.44547	3.53809e-21	6.28719e-18	TRUE
s__Ruminococcus_sp._OM05-7	4086.02	1398.28	6495.72	-2.21595	0.461419	-4.80246	1.56725e-06	4.07299e-05	TRUE
s__Veillonella_sp._Ds1651	4081.54	38627.9	2635.93	2.87798	0.682119	4.21917	2.45201e-05	0.000449511	TRUE
s__Serratia_marcescens	4061.88	7314.78	1145.49	2.67484	0.728073	3.67386	0.00023891	0.00294634	TRUE
s__Prevotella_bivia	3980.17	5728.03	4079.18	1.24716	0.468229	2.66356	0.00773176	0.0466531	TRUE
s__Hoylesella_timonensis	3923.32	20942.9	3301.09	1.1944	0.438259	2.72532	0.00642383	0.0408413	TRUE
s__Ruminococcus_sp._AM22-13	3909.71	1123.34	23183.2	-2.51209	0.513332	-4.8937	9.89553e-07	2.88268e-05	TRUE
s__Ruminococcus_sp._AM29-12LB	3781.85	842.082	6417.5	-2.9303	0.530587	-5.52275	3.33736e-08	1.94442e-06	TRUE
s__Veillonella_sp._AF13-2	3764.94	6619.76	1205.44	2.45712	0.823933	2.98219	0.00286199	0.0219687	TRUE
s__Roseburia_sp._831b	3762.6	6241.9	1539.78	2.01917	0.470199	4.2943	1.75246e-05	0.000334852	TRUE
s__Ruminococcus_sp._AF31-8BH	3754.57	2498.33	4880.86	-0.966258	0.347736	-2.77871	0.00545755	0.0361256	TRUE
s__Klebsiella_pasteurii	3625.54	13192.8	824.205	3.03372	0.807028	3.75913	0.000170507	0.00222787	TRUE
s__Clostridiaceae_bacterium_AF31-3BH	3591.94	5103.66	2236.59	1.19018	0.445448	2.67187	0.00754295	0.0459796	TRUE
s__Enterocloster_hominis	3526.22	17197.5	5452.48	-1.98451	0.526662	-3.76808	0.000164506	0.00216539	TRUE
s__Ruminococcus_sp._AF19-29	3498.76	1559.24	5237.64	-1.74814	0.531796	-3.28724	0.00101176	0.0093885	TRUE
s__Mesosutterella_multiformis	3486.24	12895.5	308.66	4.50969	0.650975	6.92759	4.28064e-12	1.08667e-09	TRUE
s__Prevotella_sp._CAG:386	3458.36	91274.8	6020.59	3.87819	0.711685	5.44931	5.05665e-08	2.64284e-06	TRUE
s__Brotomerdimonas_butyrica	3455.3	5397.14	1714.35	1.65445	0.522171	3.16841	0.00153275	0.0130633	TRUE
s__Veillonella_sp._6_1_27	3398.73	6114.39	963.998	2.66496	0.735407	3.62378	0.000290324	0.00346246	TRUE
s__Pragia_fontium	3380.57	5604.27	1386.9	2.01455	0.601332	3.35015	0.000807681	0.00786438	TRUE
s__Ruminococcus_sp._AM44-9AT	3374.93	830.518	5656.13	-2.768	0.512202	-5.40412	6.51259e-08	3.30653e-06	TRUE
s__Lactiplantibacillus_plantarum	3371.93	5296.93	1646.07	1.686	0.578088	2.91651	0.00353967	0.0257259	TRUE
s__Ruminococcus_sp._CAG:9-related_41_34	3355.97	1007.44	5461.55	-2.43852	0.549071	-4.44117	8.94731e-06	0.000188158	TRUE
s__Ruminococcus_sp._AM54-14NS	3349.6	795.869	5639.14	-2.82535	0.511917	-5.51916	3.40616e-08	1.9525e-06	TRUE
s__Blautia_sp._AM16-16B	3337.67	1642.86	4857.15	-1.5636	0.454024	-3.44387	0.000573456	0.00620458	TRUE
s__Blautia_intestinalis	3293.85	1711.68	4712.35	-1.46096	0.353212	-4.13623	3.53066e-05	0.000606182	TRUE
s__Roseburia_sp._MSJ-14	3221.05	5465.06	1209.18	2.17636	0.477629	4.5566	5.19895e-06	0.000116916	TRUE
s__Ruminococcus_sp._AF25-28AC	3179.77	1272.42	4889.8	-1.94255	0.503127	-3.86096	0.000112943	0.00161855	TRUE
s__Ruminococcus_sp._AM50-15BH	3175.39	863.054	5248.53	-2.60522	0.525599	-4.95668	7.17082e-07	2.15975e-05	TRUE
s__Ruminococcus_sp._37_24	3173.65	1422.49	4743.66	-1.73728	0.526783	-3.29791	0.000974089	0.00919891	TRUE
s__Ruminococcus_sp._AM23-1LB	3166.55	952.684	5151.39	-2.43531	0.513682	-4.74089	2.1278e-06	5.36327e-05	TRUE
s__Blautia_hansenii	3117.09	50674.3	30837.6	-1.39189	0.374998	-3.71172	0.000205857	0.00258521	TRUE
s__Saccharospirillum_salsuginis	3076.05	5177.29	1192.17	2.11852	0.686417	3.08634	0.00202638	0.0163677	TRUE
s__Ruminococcus_sp._CAG:9	3042.88	561.72	5267.36	-3.2296	0.590797	-5.46651	4.58972e-08	2.47288e-06	TRUE
s__Prevotella_histicola	3038.86	23824.7	524.868	4.9219	0.6379	7.71578	1.20242e-14	6.10484e-12	TRUE
s__Clostridium_sp._AF32-12BH	3025.26	4133.09	2032.04	1.02446	0.388911	2.63418	0.00843407	0.0499578	TRUE
s__Ruminococcus_sp._AF42-9BH	3019.88	1100.08	14531.6	-2.10759	0.415047	-5.07795	3.81539e-07	1.31649e-05	TRUE
s__Prevotella_bryantii	3013.94	42286.6	1711	3.19194	0.717243	4.4503	8.5752e-06	0.000182493	TRUE
s__Streptomyces_longisporoflavus	2996.23	4712.5	3355.71	1.69305	0.503939	3.35964	0.000780441	0.00776944	TRUE
s__Blautia_sp._Marseille-P2398	2898.09	550.673	5002.68	-3.18407	0.563791	-5.64761	1.62695e-08	1.12453e-06	TRUE
s__Ruminococcus_sp._FMBCY1	2895.77	155.271	5352.77	-5.10639	0.908669	-5.61964	1.91351e-08	1.28313e-06	TRUE
s__Klebsiella_sp._OBRC7	2883.78	5762.97	302.434	4.25203	0.817728	5.19981	1.99493e-07	7.88347e-06	TRUE
s__Prevotella_buccae	2877.87	184215	19673.9	1.73518	0.613637	2.8277	0.00468843	0.0319924	TRUE
s__Negativibacillus_massiliensis	2865.43	1538.15	4055.41	-1.39822	0.449775	-3.10871	0.00187903	0.0154944	TRUE
s__Prevotella_salivae	2849.42	23275.3	3657.83	1.409	0.479164	2.94053	0.00327652	0.0244423	TRUE
s__Prevotella_denticola	2844.2	60833.2	6466.92	2.02065	0.478442	4.2234	2.4064e-05	0.000445434	TRUE
s__Ruminococcus_sp._TM09-4	2791.3	600.437	4755.52	-2.986	0.52527	-5.68469	1.31052e-08	9.70331e-07	TRUE
s__Sporotomaculum_syntrophicum	2725.93	4347.14	1272.42	1.7723	0.513618	3.45062	0.000559302	0.00607878	TRUE
s__Hoylesella_buccalis	2714.56	18134.3	1908.81	1.82453	0.506352	3.60327	0.000314236	0.003698	TRUE
s__Ruminococcus_sp._OM08-7	2713.51	1095.23	17333.7	-1.92676	0.449415	-4.28726	1.80894e-05	0.000343796	TRUE
s__Roseburia_sp._AM59-24XD	2704.76	4966.67	676.848	2.87516	0.438399	6.55832	5.4416e-11	9.87022e-09	TRUE
s__Ruminococcus_sp._AM30-15AC	2625.03	839.581	15139.9	-2.33193	0.507311	-4.59664	4.29349e-06	9.84456e-05	TRUE
s__Clostridium_saudiense	2622.56	3715.49	3947.54	1.17731	0.439725	2.67737	0.00742037	0.0453907	TRUE
s__Bifidobacteriaceae_bacterium_MCC01992	2604.34	141.316	4812.57	-5.08951	0.999811	-5.09048	3.57164e-07	1.24447e-05	TRUE
s__Sutterella_megalosphaeroides	2589.43	21589.7	37807.6	-4.01473	0.829947	-4.83732	1.31598e-06	3.62559e-05	TRUE
s__Hallella_multisaccharivorax	2565.76	253405	3340.6	3.46691	0.715694	4.84413	1.27169e-06	3.55872e-05	TRUE
s__Lachnospiraceae_bacterium_5_1_63FAA	2561.38	1110.42	3862.24	-1.79857	0.521128	-3.4513	0.000557885	0.00607878	TRUE
s__Christensenella_minuta	2552.71	3828.27	2406.29	1.44146	0.503029	2.86557	0.00416263	0.029295	TRUE
s__Kluyvera_georgiana	2541.3	4177.81	13550	1.95941	0.629163	3.11431	0.00184375	0.01531	TRUE
s__Veillonella_sp._S13054-11	2502.64	4270.76	917.434	2.21865	0.787335	2.81792	0.00483364	0.0327839	TRUE
s__Ruminococcus_sp._AM42-10AC	2412.4	584.514	4051.2	-2.79386	0.519162	-5.38148	7.38773e-08	3.6429e-06	TRUE
s__Prevotella_pectinovora	2386.94	40336.4	8722.55	2.08782	0.552594	3.77822	0.000157953	0.00214964	TRUE
s__Fusobacterium_varium	2381.26	24483.8	3000.18	3.64758	0.56215	6.48863	8.66185e-11	1.44095e-08	TRUE
s__Ruminococcus_sp._AM34-9LB	2358.39	530.153	3997.5	-2.91499	0.521254	-5.59227	2.24122e-08	1.39742e-06	TRUE
s__Dialister_succinatiphilus	2321.78	6408.83	30869.4	1.88912	0.589475	3.20475	0.00135179	0.0118113	TRUE
s__Ruminococcus_sp._OM02-16LB	2318.14	838.157	3645.02	-2.12059	0.469812	-4.51369	6.37085e-06	0.000138908	TRUE
s__Ruminococcus_sp._TF11-2AC	2250.21	994.045	3376.42	-1.7658	0.516803	-3.41678	0.000633659	0.0066236	TRUE
s__Mycobacterium_ahvazicum	2250.14	3614.42	1027	1.81519	0.532286	3.41018	0.000649202	0.00673112	TRUE
s__Ruminococcus_sp._AF21-3	2233.25	606.513	12524.1	-2.60554	0.495135	-5.26229	1.42275e-07	5.8796e-06	TRUE
s__Enterobacter_mori	2214.23	39466.7	5677.01	2.54619	0.581657	4.37748	1.2006e-05	0.000242439	TRUE
s__Lachnospiraceae_bacterium_AM26-1LB	2192.44	684.795	3544.11	-2.37124	0.548245	-4.32515	1.5243e-05	0.000297656	TRUE
s__Fusobacterium_nucleatum	2158.01	4227.28	302.797	3.80304	0.554429	6.85938	6.91577e-12	1.63858e-09	TRUE
s__Sellimonas_intestinalis	2149.46	1886.54	20294.8	-1.20872	0.303653	-3.98058	6.87475e-05	0.00103529	TRUE
s__Blautia_sp._DFI.1.216	2131.63	758.262	3362.92	-2.14908	0.492855	-4.36048	1.29776e-05	0.000259114	TRUE
s__Raoultella_terrigena	2123.95	4064.67	383.984	3.40409	0.747278	4.55532	5.23062e-06	0.000116916	TRUE
s__Eubacterium_siraeum_CAG:80	2121.37	16803	2662.52	2.02208	0.637275	3.17301	0.00150869	0.0129202	TRUE
s__Ruminococcus_sp._AM28-41	2103.2	765.955	13597.1	-2.10794	0.450874	-4.67524	2.93606e-06	7.04147e-05	TRUE
s__Ruminococcus_sp._AF21-42	2063.81	1210.77	2828.61	-1.22411	0.441415	-2.77315	0.00555171	0.036471	TRUE
s__Coprococcus_phoceensis	2053.64	1914.67	3345.1	-2.44777	0.471931	-5.18672	2.14033e-07	8.2682e-06	TRUE
s__Clostridium_sp._CAG:594	2048.13	752.596	3209.65	-2.09229	0.500198	-4.18292	2.87792e-05	0.000511407	TRUE
s__Longicatena_caecimuris	2036.87	1312.66	2686.15	-1.03337	0.316147	-3.26864	0.00108066	0.00985829	TRUE
s__Roseburia_sp._AF42-8	2025.71	4988.73	2107.91	1.21095	0.384249	3.15146	0.00162456	0.0136494	TRUE
s__Parolsenella_catena	2024.13	3867.84	3047.04	3.38147	0.909854	3.71649	0.000202009	0.00255494	TRUE
s__Bifidobacteriaceae_bacterium_MCC02037	2005.67	303.303	3531.94	-3.54134	1.00236	-3.533	0.000410874	0.00468028	TRUE
s__Blautia_sp._AF22-5LB	1996.03	857.789	3016.52	-1.81337	0.444276	-4.08162	4.4723e-05	0.000739282	TRUE
s__Pluralibacter_gergoviae	1988.62	3694.58	459.134	3.00836	0.751982	4.00057	6.31906e-05	0.000968015	TRUE
s__Roseburia_sp._CLA-AA-H204	1987.16	3359.43	1484.1	2.15006	0.497278	4.32366	1.53462e-05	0.000298035	TRUE
s__Ruminococcus_sp._AF24-32LB	1980.26	991.977	9076.34	-1.53173	0.459527	-3.33328	0.000858295	0.00828908	TRUE
s__Murimonas_intestini	1943.23	1221.33	2590.46	-1.08404	0.356522	-3.04061	0.00236099	0.0184914	TRUE
s__Holdemania_massiliensis	1875.13	1061.39	2604.69	-1.29428	0.290726	-4.45188	8.51222e-06	0.000182244	TRUE
s__Veillonella_sp._DORA_B_18_19_23	1874.71	3215.96	672.204	2.25797	0.785054	2.8762	0.00402491	0.0285715	TRUE
s__Veillonella_sp._T34266-5	1871.92	28058.2	2645.07	1.83986	0.63885	2.87995	0.00397736	0.0285567	TRUE
s__Veillonella_caviae	1777.78	6627.74	533.5	4.18371	0.649851	6.43795	1.21097e-10	1.79324e-08	TRUE
s__Ruminococcus_sp._AM07-21	1775.97	409.149	9120.85	-2.87472	0.526144	-5.46375	4.66188e-08	2.47288e-06	TRUE
s__Ruminococcus_sp._AM29-26	1761.45	658.409	8626.72	-2.06251	0.413048	-4.9934	5.93244e-07	1.86583e-05	TRUE
s__Ruminococcus_sp._1001713B170207_170306_F5	1751.34	869.279	2542.15	-1.54936	0.52675	-2.94136	0.0032677	0.0244423	TRUE
s__Blautia_sp._MSJ-19	1738.57	1026.56	2376.93	-1.2109	0.353434	-3.42609	0.000612334	0.00643857	TRUE
s__Ruminococcus_sp._AF17-22AC	1710.17	819.218	2508.96	-1.6142	0.3898	-4.14111	3.45625e-05	0.000602134	TRUE
s__Roseburia_sp._1XD42-69	1707.42	2613.8	894.801	1.5461	0.405172	3.81591	0.00013568	0.00189846	TRUE
s__Coprococcus_sp._OM04-5BH	1694.22	766.753	2525.74	-1.71998	0.418655	-4.10835	3.98496e-05	0.000671211	TRUE
s__Blautia_sp._AF19-34	1688.46	750.482	2529.4	-1.75236	0.489783	-3.57782	0.000346469	0.00403721	TRUE
s__Fusobacterium_animalis	1681.77	3365.23	172.458	4.28616	0.611286	7.01172	2.3541e-12	7.60589e-10	TRUE
s__Coprococcus_sp._LG100-32	1669.07	1350.21	3817.87	-1.61877	0.414055	-3.90955	9.24675e-05	0.00136361	TRUE
s__Blautia_sp._AM22-22LB	1668.58	853.904	2398.97	-1.48949	0.397146	-3.75048	0.000176497	0.00228931	TRUE
s__Lachnospiraceae_bacterium_AM10-38	1657.07	471.259	2720.21	-2.52839	0.541551	-4.66879	3.02974e-06	7.17845e-05	TRUE
s__Prevotella_corporis	1622.25	8456.53	1847.93	1.51617	0.47106	3.21863	0.00128805	0.0115018	TRUE
s__Clostridiales_bacterium_1_7_47FAA	1613.82	2374.92	931.454	1.34986	0.39611	3.40778	0.000654928	0.00676632	TRUE
s__Roseburia_amylophila	1593.85	2762.91	1079.58	2.33962	0.466412	5.01621	5.27004e-07	1.7027e-05	TRUE
s__Coprococcus_sp._AM97-06	1591.42	781.283	2697.84	-2.91572	0.549203	-5.30899	1.10232e-07	4.8366e-06	TRUE
s__Clostridiales_bacterium_Nov_37_41	1580.81	877.736	2211.14	-1.33332	0.369634	-3.60713	0.000309605	0.0036556	TRUE
s__Klebsiella_variicola_CAG:634	1567.27	3090.28	201.819	3.93685	0.978431	4.02364	5.73062e-05	0.000895199	TRUE
s__Blautia_sp._TF11-31AT	1546.96	718.342	2289.86	-1.67156	0.4562	-3.66408	0.000248228	0.00303163	TRUE
s__Coprococcus_sp._AF102-57	1529.96	959.095	2041.77	-1.08986	0.390205	-2.79303	0.00522162	0.0349485	TRUE
s__Eubacterium_segne	1507.95	808.73	2134.85	-1.4002	0.482642	-2.90111	0.00371843	0.0268604	TRUE
s__Bifidobacteriaceae_bacterium_MCC01995	1488.17	88.4953	2743.05	-4.95373	1.00064	-4.95058	7.39931e-07	2.20984e-05	TRUE
s__Petralouisia_muris	1488.1	2362.07	704.529	1.74543	0.404771	4.31213	1.61687e-05	0.000312301	TRUE
s__Ruminococcus_albus	1486.82	2151.65	890.759	1.27181	0.464658	2.73709	0.00619846	0.0397642	TRUE
s__Veillonella_sp._AF36-20BH	1474.53	2633.2	435.717	2.5951	0.791926	3.27694	0.00104937	0.00966184	TRUE
s__Roseburia_yibonii	1474.42	3721.28	898.475	1.23589	0.43661	2.83064	0.00464543	0.0319924	TRUE
s__Firmicutes_bacterium_CAG_194_44_15	1470.66	2594.89	462.734	2.48699	0.494813	5.02611	5.0052e-07	1.63197e-05	TRUE
s__Ruminococcus_sp._TF06-23	1462.15	292.048	2511.2	-3.10482	0.535921	-5.79342	6.89661e-09	6.28476e-07	TRUE
s__Bacteroides_sp._AM07-18	1418.52	2253.26	670.123	1.74934	0.580449	3.01377	0.00258024	0.020066	TRUE
s__Ruminococcus_sp._SR1/5	1415.22	846.407	1925.19	-1.18565	0.419266	-2.82793	0.00468506	0.0319924	TRUE
s__Azospirillum_sp._CAG:260	1409.97	2230.12	674.664	1.7245	0.474275	3.63607	0.000276829	0.00332382	TRUE
s__Candidatus_Defluviicoccus_seviourii	1386.84	2295.49	572.186	2.00417	0.634906	3.15664	0.00159599	0.0135051	TRUE
s__Eubacterium_sp._45_250	1321.38	10317.5	1685.61	1.95817	0.68031	2.87835	0.00399765	0.0285715	TRUE
s__Blautia_sp._Marseille-P3087	1310.3	574.861	1969.65	-1.77634	0.417494	-4.25476	2.09271e-05	0.000391448	TRUE
s__Firmicutes_bacterium_AF12-30	1306.48	1964.82	716.254	1.45562	0.540886	2.69117	0.00712011	0.0441621	TRUE
s__Veillonella_hominis	1305.21	2340.8	376.746	2.63495	0.817199	3.22437	0.00126248	0.0113305	TRUE
s__Firmicutes_bacterium_AM43-11BH	1290.84	757.809	1768.73	-1.22361	0.322275	-3.79678	0.000146588	0.00202713	TRUE
s__Firmicutes_bacterium_CAG:321_26_22	1263.53	668.416	14343.9	-1.94804	0.60742	-3.20706	0.00134097	0.0118079	TRUE
s__Firmicutes_bacterium_OM04-13BH	1255.76	579.643	3814.23	-1.68377	0.461847	-3.64573	0.000266636	0.00322321	TRUE
s__Lactonifactor_longoviformis	1229.8	572.355	1819.23	-1.66733	0.361974	-4.60623	4.10044e-06	9.46297e-05	TRUE
s__Sutterella_sp._AM11-39	1220.49	4471.37	3553.87	-4.52313	0.69	-6.55526	5.55443e-11	9.87022e-09	TRUE
s__Ruminococcus_sp._AF45-4BH	1218.98	630.972	1746.16	-1.46885	0.410919	-3.57456	0.000350818	0.00407453	TRUE
s__Lachnospiraceae_bacterium_3-1	1208.57	2117.98	393.243	2.42897	0.459982	5.28057	1.28785e-07	5.44882e-06	TRUE
s__Blautia_sp._SF-50	1208.03	364.109	1964.64	-2.43207	0.430784	-5.64568	1.64534e-08	1.12453e-06	TRUE
s__Eubacterium_sp._14-2	1197.87	2222.13	279.57	2.98991	0.503725	5.9356	2.92777e-09	3.15312e-07	TRUE
s__Bacteroides_sp._AF16-29	1178.58	1757.14	659.876	1.4131	0.530211	2.66517	0.00769492	0.0465098	TRUE
s__Clostridium_sp._CAG:221	1173.96	17119.1	4038.6	1.49456	0.550787	2.71349	0.00665778	0.0421546	TRUE
s__Roseburia_sp._CAG:380	1171.57	2343.54	120.841	4.27682	0.562059	7.60921	2.75786e-14	1.22518e-11	TRUE
s__Ruminococcus_sp._OF02-6	1157.64	671.045	1593.9	-1.24837	0.324064	-3.85222	0.000117054	0.00166404	TRUE
s__Bacteroides_coprocola_CAG:162	1157.17	4944.85	2833.62	1.70542	0.615913	2.76893	0.00562402	0.0368083	TRUE
s__Clostridium_sp._28_17	1119.11	1678.7	1218.95	1.44313	0.525833	2.74445	0.00606119	0.0389538	TRUE
s__Lachnospiraceae_bacterium_AM23-7LB	1105.95	382.551	1754.51	-2.19655	0.582648	-3.76994	0.00016329	0.00216181	TRUE
s__Ruminococcus_sp._AF17-12	1098.7	445.915	1683.96	-1.91714	0.448142	-4.27798	1.886e-05	0.000356534	TRUE
s__Coprococcus_sp._AF51-11b1	1097.94	682.642	1470.28	-1.10656	0.325179	-3.40293	0.00066668	0.00684793	TRUE
s__Cronobacter_turicensis	1071.65	1974.84	261.885	2.91453	0.772907	3.77087	0.000162679	0.00216181	TRUE
s__Klebsiella_sp._M5al	1066.93	2005.87	225.114	3.15519	0.755828	4.17448	2.98668e-05	0.000528092	TRUE
s__Petroclostridium_xylanilyticum	1064.69	566.476	1511.36	-1.41541	0.481871	-2.93732	0.00331063	0.0245353	TRUE
s__Klebsiella_huaxiensis	1063.55	2061.28	169.032	3.60806	0.797534	4.52401	6.06776e-06	0.00013478	TRUE
s__Prevotella_sp._P3-122	1061.53	7888.64	2505.76	1.96597	0.707528	2.77865	0.00545848	0.0361256	TRUE
s__Pantoea_ananatis	1047.1	1773.32	396.005	2.16263	0.651448	3.31973	0.000901055	0.008655	TRUE
s__Blautia_marasmi	1045.06	1755.46	2091.61	-1.20318	0.373398	-3.22225	0.00127189	0.0113862	TRUE
s__Klebsiella_spallanzanii	1040.21	3633.59	287.956	2.70582	0.792927	3.41244	0.000643831	0.00671019	TRUE
s__Ruminococcus_sp._AM12-48	1039.61	245.589	1751.48	-2.83532	0.509897	-5.56057	2.689e-08	1.61978e-06	TRUE
s__Fusobacterium_periodonticum	1036.04	2147.44	257.669	5.75932	0.662415	8.69442	3.48617e-18	4.12995e-15	TRUE
s__Eisenbergiella_porci	1033.75	622.513	1402.45	-1.17241	0.420396	-2.78882	0.00529012	0.0353404	TRUE
s__Eubacterium_sp._LFL-14	1026.79	2698.98	1425.34	-1.29082	0.435419	-2.96455	0.00303122	0.0229701	TRUE
s__Selenomonas_sputigena	1026.4	1737.73	388.652	2.16064	0.490273	4.40702	1.04801e-05	0.00021406	TRUE
s__Lachnospiraceae_bacterium_AM21-21	1021.76	339.278	1633.64	-2.26672	0.51293	-4.41916	9.90862e-06	0.000205937	TRUE
s__Clostridium_sp._FS41	1021.64	1505.12	588.173	1.35495	0.440636	3.075	0.00210504	0.0167066	TRUE
s__Dialister_invisus_CAG:218	987.326	4318.31	5691.02	2.55325	0.809406	3.15448	0.00160785	0.0135732	TRUE
s__Desulfovibrio_porci	983.379	1633.22	400.767	2.02768	0.628122	3.22816	0.00124587	0.0112097	TRUE
s__Roseburia_sp._CAG:182	983.326	1759.61	287.345	2.61346	0.535556	4.8799	1.06141e-06	3.06688e-05	TRUE
s__Coprococcus_sp._AM100_B19A	973.048	586.952	1319.2	-1.16777	0.340601	-3.42856	0.000606795	0.00639925	TRUE
s__Lelliottia_amnigena	968.578	1694.77	317.511	2.41604	0.759744	3.18008	0.00147236	0.0126702	TRUE
s__Firmicutes_bacterium_CAG:321	960.745	602.139	21484.1	-2.27642	0.663304	-3.43195	0.000599261	0.00635753	TRUE
s__Blautia_acetigignens	954.175	623.232	1250.88	-1.00594	0.367772	-2.73522	0.00623394	0.0399197	TRUE
s__Candidatus_Gastranaerophilales_bacterium_HUM_10	952.6	103.519	1713.84	-4.047	0.813715	-4.97349	6.5758e-07	2.03221e-05	TRUE
s__Lachnospiraceae_bacterium_A2	944.344	1497.37	448.522	1.73825	0.413671	4.202	2.64569e-05	0.000479734	TRUE
s__Prevotella_sp._CAG:1031	935.456	5965.95	508.568	2.86716	0.696157	4.11855	3.81263e-05	0.000648329	TRUE
s__Bacteroides_sp._CAG:443	931.994	1023.72	10591.5	-2.44269	0.673035	-3.62937	0.000284114	0.0033998	TRUE
s__Ruminococcus_sp.	923.807	359.342	1429.88	-1.99137	0.497151	-4.00557	6.18671e-05	0.000955981	TRUE
s__Trabulsiella_odontotermitis	913.907	1659.02	245.876	2.75423	0.730678	3.76942	0.000163626	0.00216181	TRUE
s__Prevotella_oulorum	908.055	16763.7	235.546	4.8793	0.930183	5.24552	1.55839e-07	6.36609e-06	TRUE
s__Brotonthovivens_ammoniilytica	886.015	1281.4	531.53	1.26896	0.426444	2.97568	0.00292338	0.0223435	TRUE
s__Selenomonas_noxia	881.364	1279.91	524.044	1.2878	0.476797	2.70094	0.0069143	0.0433394	TRUE
s__Lachnoclostridium_sp._An14	880.413	1288.62	514.435	1.32354	0.39149	3.38077	0.000722834	0.00729816	TRUE
s__Ruminococcus_sp._Marseille-P6503	867.587	1326.1	456.509	1.53831	0.494177	3.11288	0.00185274	0.0153488	TRUE
s__Ruminococcus_sp._AM26-12LB	858.481	215.141	1435.27	-2.73803	0.463242	-5.91057	3.4093e-09	3.46191e-07	TRUE
s__Blautia_sp._BCRC_81119	853.947	421.414	1241.74	-1.55875	0.381371	-4.08723	4.3656e-05	0.000725015	TRUE
s__Ruminococcus_sp._AM36-17	852.166	350.298	2764.05	-1.89577	0.499566	-3.79483	0.000147743	0.0020352	TRUE
s__Ruminococcus_sp._CAG:60	830.731	418.496	1200.32	-1.5207	0.473211	-3.21358	0.0013109	0.0116474	TRUE
s__Enterococcus_lactis	827.417	518.222	8100.92	-3.36823	0.802163	-4.19894	2.68172e-05	0.000483798	TRUE
s__Bacteroides_sp._HF-162	822.136	1254.39	434.597	1.53042	0.522376	2.92973	0.0033926	0.0248838	TRUE
s__Bifidobacterium_sp._56_9_plus	816.354	221.142	1349.99	-2.60938	0.740191	-3.52528	0.000423041	0.00477298	TRUE
s__Veillonella_rodentium	809.592	1581.71	485.161	3.75193	0.578626	6.48421	8.91979e-11	1.44095e-08	TRUE
s__Lelliottia_jeotgali	807.275	1486.68	198.156	2.90728	0.853758	3.40527	0.000660975	0.006809	TRUE
s__Lachnospira_multipara	804.434	1237.58	416.101	1.57159	0.524364	2.99714	0.00272528	0.0210101	TRUE
s__Ruminococcus_sp._AM41-10BH	801.484	478.272	1091.26	-1.19002	0.422144	-2.81898	0.00481766	0.032738	TRUE
s__Bifidobacterium_sp._N5G01	798.138	225.389	1476.84	-5.16728	0.849655	-6.08163	1.18967e-09	1.45796e-07	TRUE
s__Morganella_morganii	791.338	8905.03	435.895	2.16304	0.558055	3.87604	0.000106171	0.00154443	TRUE
s__Prevotella_sp._AGR2160	784.948	83993.4	1153.28	2.74461	0.975059	2.81481	0.00488059	0.0329765	TRUE
s__Cronobacter_dublinensis	774.297	1306.61	297.051	2.13668	0.727007	2.93901	0.00329261	0.024481	TRUE
s__Bacteroides_helcogenes	764.619	1214.42	361.351	1.74866	0.521542	3.35286	0.000799804	0.00785222	TRUE
s__Coprococcus_sp._AM97-35	757.814	486.526	1001.04	-1.04013	0.377894	-2.75244	0.00591521	0.0383625	TRUE
s__Ruminococcus_sp._FMB-CY1	738.615	87.1929	1322.65	-3.91925	0.661102	-5.92836	3.05982e-09	3.19841e-07	TRUE
s__Klebsiella_sp._STW0522-44	737.436	1234.92	291.412	2.08303	0.755538	2.75701	0.00583326	0.0379002	TRUE
s__Clostridium_sp._AF15-41	735.82	1161.99	353.735	1.71536	0.551392	3.11097	0.00186476	0.0154125	TRUE
s__Bacteroides_sp._ET225	730.01	278.913	1134.44	-2.02274	0.740711	-2.73081	0.00631789	0.0402398	TRUE
s__Veillonella_denticariosi	727.22	1460.12	244.971	4.37952	0.782676	5.59557	2.19892e-08	1.39553e-06	TRUE
s__Fusobacterium_polymorphum	725.56	4081.32	155.787	3.12614	0.650927	4.80259	1.56629e-06	4.07299e-05	TRUE
s__Mediterraneibacter_agrestimuris	720.72	749.698	964.131	-1.10189	0.343107	-3.21149	0.00132047	0.0117031	TRUE
s__Clostridium_sp._7_3_54FAA	717.391	1008.84	456.093	1.14499	0.407293	2.81123	0.00493532	0.033283	TRUE
s__Ruminococcus_gnavus_CAG:126	713.498	5024.63	1137.67	-2.24647	0.541639	-4.14753	3.36082e-05	0.000588391	TRUE
s__Alloprevotella_tannerae	708.297	39177	463.931	1.93854	0.540063	3.58946	0.000331361	0.00387387	TRUE
s__Blautia_sp._CLA-AA-H275	689.179	464.521	890.596	-0.940782	0.342108	-2.74996	0.00596029	0.0385099	TRUE
s__Blautia_sp._MCC269	687.088	463.24	887.778	-0.939246	0.304977	-3.07972	0.00207192	0.0166221	TRUE
s__Pectobacterium_carotovorum	684.124	1144.74	271.161	2.07736	0.700529	2.96541	0.00302276	0.0229549	TRUE
s__Enterobacter_sp._FY-07	683.045	1117.33	293.687	1.92721	0.700955	2.7494	0.00597044	0.0385099	TRUE
s__Yokenella_regensburgei	679.796	1203.19	210.542	2.51449	0.766895	3.2788	0.0010425	0.00964854	TRUE
s__Dorea_sp._AF24-7LB	679.179	354.454	970.312	-1.45545	0.384293	-3.78736	0.000152258	0.00208125	TRUE
s__Dorea_sp._AM10-31	676.031	369.461	950.888	-1.36621	0.469236	-2.91155	0.00359639	0.0260849	TRUE
s__Coprobacillus_sp._AM37-9BH	672.765	605.261	1033.62	-1.93526	0.516652	-3.74577	0.000179844	0.00230746	TRUE
s__Lachnospiraceae_bacterium_2_1_58FAA	671.788	5719.11	1541.82	-1.97491	0.598926	-3.29741	0.000975798	0.00919891	TRUE
s__Blautia_sp._SC05B48	669.638	306.716	995.017	-1.69862	0.394673	-4.30386	1.67849e-05	0.000322451	TRUE
s__Xylanibacter_muris	662.318	7173.77	332.66	2.04196	0.684985	2.98103	0.00287283	0.0220044	TRUE
s__Prevotella_nigrescens	648.771	11562.9	703.429	1.38282	0.476242	2.90361	0.00368884	0.0267009	TRUE
s__Mitsuokella_multacida	641.246	7460.14	357.743	2.59081	0.451977	5.73217	9.91563e-09	8.19538e-07	TRUE
s__Blautia_sp._CAG:257	630.705	958.545	336.779	1.50927	0.515871	2.92567	0.00343715	0.0251351	TRUE
s__Ruminococcus_sp._D54t1_190329_F1	630.073	828.631	826.054	-1.00804	0.360791	-2.79398	0.00520631	0.0349118	TRUE
s__Blautia_sp._MSK20_18	623.3	302.033	911.333	-1.59607	0.400339	-3.98681	6.69671e-05	0.00101739	TRUE
s__Anaerovorax_odorimutans	616.545	322.991	879.731	-1.44323	0.433133	-3.33208	0.000861989	0.00830219	TRUE
s__Raoultella_sp._BIGb0138	615.766	1174.63	114.72	3.3561	0.834202	4.02313	5.74297e-05	0.000895199	TRUE
s__Collinsella_sp._AF05-8-2	614.062	1108.66	170.63	2.69934	0.639032	4.22411	2.3989e-05	0.000445434	TRUE
s__Anaeroglobus_geminatus	612.737	5470.97	318.055	2.31582	0.597995	3.87264	0.000107664	0.00155069	TRUE
s__Ruminococcus_sp._AM45-2	610.384	157.048	1016.82	-2.69742	0.52474	-5.14048	2.74039e-07	1.01451e-05	TRUE
s__Prevotella_pallens	608.967	4123.92	242.093	5.00618	0.733998	6.82043	9.0768e-12	1.89759e-09	TRUE
s__Acidaminococcus_massiliensis	607.139	1384.93	3821.15	-1.41039	0.522182	-2.70096	0.00691392	0.0433394	TRUE
s__Mycobacterium_tuberculosis	605.402	863.034	374.422	1.20361	0.420534	2.86209	0.00420855	0.0295596	TRUE
s__Scandinavium_goeteborgense	604.151	1133.76	129.326	3.13197	0.924364	3.38824	0.00070343	0.00718388	TRUE
s__Bacteroides_sp._K03	602.231	1776.32	246.216	2.02064	0.569121	3.55046	0.000384563	0.0044231	TRUE
s__Anaerotignum_propionicum	599.504	336.561	835.247	-1.30967	0.445442	-2.94015	0.00328052	0.0244423	TRUE
s__Bacteroidetes_bacterium_ADurb.BinA104	595.711	914.747	826.37	1.56206	0.539795	2.89381	0.00380602	0.0274373	TRUE
s__Prevotella_amnii	594.2	957.805	646.451	1.83635	0.530582	3.46101	0.000538163	0.00590318	TRUE
s__Clostridium_estertheticum	590.549	900.831	312.364	1.52735	0.520881	2.93224	0.00336522	0.0248648	TRUE
s__Eggerthella_sp._HGA1	590.26	168.19	968.668	-2.52726	0.68944	-3.66567	0.00024669	0.00302323	TRUE
s__Fusobacterium_sp._PH5-7	579.592	1165.64	54.167	4.42818	0.695419	6.36764	1.91961e-10	2.52677e-08	TRUE
s__Gordonibacter_urolithinfaciens	579.234	788.981	827.74	-1.45233	0.513627	-2.82759	0.00468994	0.0319924	TRUE
s__Ruminococcus_sp._AF31-16BH	565.99	286.547	2442.95	-1.51171	0.400769	-3.77203	0.000161928	0.00216181	TRUE
s__Ruminococcus_sp._AF20-12LB	565.596	247.752	850.56	-1.77915	0.347127	-5.12535	2.96985e-07	1.05991e-05	TRUE
s__Lachnoclostridium_sp._YL32	558.696	3028.97	729.422	1.82683	0.444421	4.11058	3.94667e-05	0.000667927	TRUE
s__Lachnospiraceae_bacterium_AM25-27	553.768	233.006	841.349	-1.85143	0.549578	-3.36883	0.000754892	0.00755743	TRUE
s__Romboutsia_ilealis	549.778	1342.91	1893.4	-1.86635	0.571648	-3.26486	0.00109517	0.00995454	TRUE
s__Blautia_sp._NSJ-175	546.226	495.173	876.218	-2.2963	0.489136	-4.69461	2.67118e-06	6.59262e-05	TRUE
s__Ruminococcus_sp._1001262B_160229_C12	535.855	260.455	782.766	-1.5874	0.394473	-4.02411	5.71908e-05	0.000895199	TRUE
s__Megasphaera_hexanoica	534.09	1197.89	5537.31	-1.8979	0.68215	-2.78223	0.00539863	0.0358631	TRUE
s__Megasphaera_genomosp._type_2	530.936	714.733	366.152	0.963527	0.35772	2.69352	0.00707017	0.043929	TRUE
s__Bacteroides_sp._41_26	530.897	4372.56	401.992	1.66468	0.627367	2.65344	0.00796758	0.0479133	TRUE
s__Mannheimia_haemolytica	526.805	936.283	159.687	2.55098	0.616636	4.13693	3.5199e-05	0.000606182	TRUE
s__Clostridium_clostridioforme_CAG:132	512.971	6975.19	760.696	2.93091	0.603703	4.85489	1.20454e-06	3.39758e-05	TRUE
s__Bacteroides_sp._OM05-12	507.038	92.9288	4317.79	-3.23888	0.651108	-4.97441	6.5447e-07	2.03221e-05	TRUE
s__Mediterraneibacter_massiliensis	500.503	1618.53	662.306	-1.04887	0.342169	-3.06535	0.00217418	0.0171712	TRUE
s__Prevotella_sp._P4-51	499.133	5219.62	340.241	2.06858	0.632181	3.27213	0.00106741	0.00977724	TRUE
s__Clostridium_tertium	496.655	815.82	210.506	1.95261	0.540489	3.61268	0.00030305	0.00359013	TRUE
s__Clostridium_sp._CAG:632	487.007	887.407	128.028	2.79077	0.499925	5.58237	2.37269e-08	1.45389e-06	TRUE
s__Roseburia_sp._CAG:303	483.909	713.033	1078.95	1.35502	0.332989	4.06927	4.71608e-05	0.000768851	TRUE
s__Aggregatibacter_segnis	481.446	5075.16	183.171	5.4377	0.666348	8.16044	3.33797e-16	2.37263e-13	TRUE
s__Coprococcus_sp._LG101-27	476.78	2051.68	641.625	-1.12963	0.375604	-3.00751	0.00263399	0.0204393	TRUE
s__Lachnospiraceae_bacterium_TM07-2AC	474.957	1196.47	787.225	-2.63866	0.476034	-5.543	2.97327e-08	1.76117e-06	TRUE
s__Raoultibacter_timonensis	470.327	252.213	15466.6	-2.05605	0.510556	-4.02708	5.6473e-05	0.000892022	TRUE
s__Clostridium_sp._1001271st1_H5	469.458	708.121	255.484	1.46889	0.461144	3.18532	0.00144592	0.0125643	TRUE
s__Lachnospiraceae_bacterium_CAG:25	463.105	139.023	753.66	-2.43663	0.611654	-3.98368	6.78572e-05	0.00102623	TRUE
s__Prevotella_sp._CAG:279	461.081	904.709	33380.8	-1.97655	0.749001	-2.63891	0.0083173	0.0496044	TRUE
s__Monoglobus_pectinilyticus	445.389	272.196	1475.71	-1.14026	0.302809	-3.76562	0.000166139	0.00217881	TRUE
s__uncultured_Roseburia_sp.	441.484	782.15	256.999	2.521	0.478953	5.26357	1.41284e-07	5.8796e-06	TRUE
s__Grimontella_sp._AG753	438.237	805.007	109.409	2.87933	0.74225	3.87919	0.000104803	0.0015328	TRUE
s__Novisyntrophococcus_fermenticellae	437.094	294.371	1037.4	-0.9434	0.351378	-2.68486	0.00725607	0.044806	TRUE
s__Blautia_sp._DFI.9.10	436.167	243.707	608.718	-1.32715	0.379141	-3.50042	0.000464522	0.00517527	TRUE
s__Prevotella_sp._TCVGH	432.103	1632.99	384.331	2.22827	0.574183	3.88077	0.000104126	0.00152919	TRUE
s__Blautia_sp._CLA-AA-H217	425.304	113.057	705.25	-2.64015	0.444263	-5.94277	2.80246e-09	3.11248e-07	TRUE
s__Lachnospiraceae_bacterium_TF10-8AT	420.428	155.728	657.746	-2.0778	0.514349	-4.03967	5.35262e-05	0.000860778	TRUE
s__Blautia_sp._MB18-30	417.946	222.749	592.951	-1.41227	0.410555	-3.4399	0.000581926	0.00624824	TRUE
s__Eubacterium_sp._AF16-48	408.903	228.609	570.546	-1.31881	0.423052	-3.11736	0.00182478	0.015188	TRUE
s__Prevotella_jejuni	408.378	2389	288.802	2.72952	0.748374	3.64726	0.000265047	0.00321494	TRUE
s__Blautia_sp._MSK18_10	408.154	59.7517	720.514	-3.596	0.629496	-5.71251	1.11323e-08	8.62881e-07	TRUE
s__Bacteroides_sp._DH3716P	404.857	628.382	204.455	1.6213	0.584083	2.77581	0.00550639	0.0363434	TRUE
s__Lachnoclostridium_sp._An118	403.114	1399.06	230.406	1.36953	0.435125	3.14743	0.00164713	0.0138064	TRUE
s__Clostridium_sp._CAG:914	399.673	261.477	636.386	-2.22811	0.76057	-2.92953	0.0033947	0.0248838	TRUE
s__Phascolarctobacterium_sp._Marseille-Q4147	391.776	4064.55	1601.36	1.71669	0.606866	2.82878	0.00467252	0.0319924	TRUE
s__Blautia_sp._MCC270	388.093	75.3476	668.485	-3.14531	0.52672	-5.9715	2.35081e-09	2.69509e-07	TRUE
s__Prevotella_sp._CAG:255	382.079	525.106	22497.4	-1.82995	0.571044	-3.20457	0.00135262	0.0118113	TRUE
s__Mitsuokella_jalaludinii	381.654	708.932	88.232	3.00372	0.626131	4.79727	1.60844e-06	4.1423e-05	TRUE
s__Bacteroides_sp._CAG:462	380.913	5479	192.603	3.45829	0.616875	5.60614	2.06891e-08	1.35072e-06	TRUE
s__Prevotellaceae_bacterium	379.93	218.294	524.844	-1.2654	0.408569	-3.09716	0.00195385	0.0158976	TRUE
s__Mycoplasma_sp._CAG:877	374.859	222.921	650.295	-3.26374	0.696203	-4.68791	2.76009e-06	6.71873e-05	TRUE
s__Ruminococcus_sp._1001275B_160808_F8	372.942	231.559	499.699	-1.11487	0.405719	-2.74788	0.00599818	0.0386187	TRUE
s__Bifidobacterium_ruminantium	371.981	1869.86	1835	-3.00624	0.75406	-3.98674	6.69865e-05	0.00101739	TRUE
s__Clostridium_sp._CAG:277	371.018	650.774	120.203	2.43654	0.539308	4.51791	6.24534e-06	0.000137012	TRUE
s__Haemophilus_haemolyticus	370.415	3483.49	628.513	1.8976	0.670992	2.82805	0.00468322	0.0319924	TRUE
s__Prevotella_sp._E15-22	369.733	5767.22	139.794	5.1581	0.802439	6.42803	1.2927e-10	1.8377e-08	TRUE
s__Neisseria_subflava	367.161	2510.82	570.931	3.04749	0.687508	4.43266	9.30774e-06	0.000194586	TRUE
s__Desulfovibrio_legallii	366.495	682.496	253.732	3.0404	0.631434	4.81507	1.47148e-06	3.99208e-05	TRUE
s__Coprobacillus_sp._TM10-10	356.047	721.758	590.704	-2.64619	0.608891	-4.34591	1.38699e-05	0.00027307	TRUE
s__Blautia_sp._DFI.6.71	351.448	129.166	1068.32	-2.09544	0.528819	-3.96249	7.41728e-05	0.00110761	TRUE
s__Desulfovibrio_fairfieldensis	345.546	585.004	130.861	2.16044	0.756355	2.85638	0.00428496	0.0299778	TRUE
s__Lachnospiraceae_bacterium_NLAE-zl-G231	343.433	1160.03	220.016	1.84509	0.567219	3.25287	0.00114246	0.0103579	TRUE
s__Dialister_sp._CAG:486	341.505	1821.73	180.251	1.53079	0.504269	3.03566	0.00240013	0.0187063	TRUE
s__Photorhabdus_australis	341.136	629.955	82.1937	2.93828	0.744306	3.94768	7.89138e-05	0.00117347	TRUE
s__Megasphaera_sp._AM44-1BH	339.462	3050.78	483.794	1.95107	0.58373	3.34243	0.000830495	0.00806443	TRUE
s__Prevotella_maculosa	339.453	20842.8	1026.71	2.395	0.811041	2.95299	0.00314708	0.0236463	TRUE
s__Eubacterium_oxidoreducens	333.138	551.337	137.512	2.00219	0.535233	3.74078	0.000183447	0.00233681	TRUE
s__Lactococcus_petauri	332.857	136.755	1608.22	-1.89901	0.576508	-3.29399	0.000987757	0.00921388	TRUE
s__Clostridium_sp._CAG:710	331.321	78.0925	558.354	-2.83568	0.697127	-4.06766	4.7487e-05	0.000770634	TRUE
s__Catonella_morbi	329.846	199.932	446.322	-1.15453	0.422193	-2.7346	0.0062456	0.0399224	TRUE
s__Serratia_sp._3ACOL1	329.73	571.88	112.631	2.34359	0.754108	3.10776	0.00188512	0.0155086	TRUE
s__Prevotella_sp._P5-126	327.872	13490.4	663.891	1.93079	0.600356	3.21607	0.00129958	0.0115757	TRUE
s__Bacteroidales_bacterium_KA00344	322.301	12848.9	212.383	2.45284	0.632932	3.87536	0.000106467	0.00154443	TRUE
s__Prevotella_dentalis	321.716	22895.3	1065.18	3.15569	0.788231	4.00351	6.24102e-05	0.000960199	TRUE
s__Serratia_plymuthica	320.702	570.235	96.9831	2.55531	0.758763	3.36774	0.000757877	0.007566	TRUE
s__Mixta_gaviniae	315.635	591.287	68.4988	3.11026	0.771314	4.03241	5.5207e-05	0.000883034	TRUE
s__Syntrophaceticus_schinkii	314.602	467.647	177.39	1.39911	0.441312	3.17035	0.00152257	0.0130077	TRUE
s__Coprococcus_sp._43_8	313.438	146.845	462.797	-1.65283	0.583891	-2.83071	0.00464442	0.0319924	TRUE
s__Bacteroides_sp._CAG:714	311.102	367.39	486.968	-2.07861	0.58879	-3.53031	0.000415072	0.00471299	TRUE
s__Gallibacterium_anatis	308.476	539.836	101.05	2.42527	0.711222	3.41	0.000649627	0.00673112	TRUE
s__bacterium_F082	306.8	2275.23	135.294	2.54549	0.792826	3.21066	0.0013243	0.0117079	TRUE
s__Anaerocolumna_chitinilytica	306.581	426.338	199.213	1.09739	0.394313	2.78304	0.00538519	0.0358631	TRUE
s__Clostridium_sp._CAG:411	305.404	488.201	141.517	1.78588	0.410432	4.35122	1.35385e-05	0.000268804	TRUE
s__Clostridium_hathewayi_CAG:224	305.111	283.311	1005.36	-1.06553	0.359589	-2.96318	0.00304476	0.0230235	TRUE
s__Trabulsiella_guamensis	304.196	538.324	94.2883	2.51329	0.809929	3.1031	0.00191507	0.0156824	TRUE
s__uncultured_Sporomusa_sp.	300.77	492.365	128.995	1.93032	0.534207	3.61343	0.000302172	0.00359013	TRUE
s__Xylanibacter_caecicola	299.891	147.534	436.487	-1.56505	0.562481	-2.78241	0.00539567	0.0358631	TRUE
s__Ruminococcus_sp._CAG:90	299.626	64.3747	510.541	-2.98738	0.523341	-5.7083	1.14112e-08	8.62881e-07	TRUE
s__Megasphaera_massiliensis	294.145	1821.91	59.6037	3.22362	0.605793	5.32132	1.03017e-07	4.63445e-06	TRUE
s__Lachnoclostridium_sp._An298	291.021	569.256	379.609	-0.984689	0.317411	-3.10225	0.00192056	0.0156912	TRUE
s__Ruminococcaceae_bacterium_D5	289.497	406.574	184.53	1.14013	0.375367	3.03739	0.00238638	0.01864	TRUE
s__Anaerocolumna_sedimenticola	280.954	339.509	367.94	-0.997434	0.369948	-2.69615	0.00701469	0.0436606	TRUE
s__Anaerosacchariphilus_polymeriproducens	279.084	408.394	163.151	1.32077	0.380071	3.47505	0.000510766	0.00562	TRUE
s__Lachnoclostridium_sp._An181	278.553	552.163	589.208	-1.17512	0.369424	-3.18094	0.00146797	0.0126672	TRUE
s__Hallella_colorans	277.509	17052.7	137.108	3.76738	0.793561	4.74743	2.06017e-06	5.26751e-05	TRUE
s__Akkermansia_sp._BIOML-A60	277.02	244.844	421.455	-1.86164	0.65438	-2.84489	0.0044427	0.0309269	TRUE
s__Lachnospiraceae_bacterium_OM02-26	266.799	93.223	422.419	-2.17597	0.518899	-4.19343	2.74765e-05	0.000490711	TRUE
s__Klebsiella_sp._ME-303	264.913	482.771	69.5914	2.79376	0.758025	3.68558	0.000228185	0.00282567	TRUE
s__Hallella_bergensis	263.138	15199.1	344.024	1.82489	0.692172	2.63647	0.00837734	0.0497877	TRUE
s__Bacteroides_pectinophilus_CAG:437	262.208	376.67	279.598	1.23425	0.436131	2.82999	0.00465492	0.0319924	TRUE
s__Lachnospiraceae_bacterium_OF09-33XD	259.586	357.416	354.668	-1.20707	0.391659	-3.08193	0.00205662	0.0165376	TRUE
s__Raoultella_sp._NCTC_9187	258.747	480.945	59.5343	3.01423	0.73578	4.09665	4.19174e-05	0.000699411	TRUE
s__Blautia_sp._MSK22_86	255.769	119.06	378.335	-1.67025	0.434625	-3.84298	0.000121549	0.00171422	TRUE
s__Coprobacillus_sp._AF21-8LB	248.364	99.7602	381.595	-1.93159	0.525868	-3.67314	0.000239587	0.00294634	TRUE
s__Prevotella_sp._P3-120	235.057	1219.64	1069.25	2.93832	0.829325	3.54303	0.000395555	0.00452538	TRUE
s__Prevotella_baroniae	234.564	12238.7	460.526	2.43257	0.877621	2.77177	0.00557519	0.0365576	TRUE
s__Prevotella_sp._E13-27	233.756	5604.6	179.988	2.76054	0.7309	3.7769	0.000158793	0.00214964	TRUE
s__Enterobacter_sp._HSTU-ASh6	230.202	434.923	298.667	3.21872	0.688626	4.67412	2.95211e-06	7.04147e-05	TRUE
s__Clostridium_tyrobutyricum	228.426	347.784	121.416	1.51506	0.441188	3.43404	0.000594654	0.00634655	TRUE
s__Veillonella_agrestimuris	227.365	805.184	132.17	3.5632	0.808484	4.40726	1.04686e-05	0.00021406	TRUE
s__Gracilibacter_sp._BRH_c7a	223.84	358.978	102.681	1.80321	0.583747	3.08903	0.00200809	0.0162568	TRUE
s__Phocaeicola_faecium	221.915	53.3463	373.046	-2.80172	0.855878	-3.27351	0.00106222	0.00975484	TRUE
s__Bacteroides_luti	221.643	379.436	80.173	2.25684	0.765661	2.94757	0.0032028	0.0240143	TRUE
s__Clostridium_bornimense	220.546	318.647	132.594	1.26142	0.36726	3.43469	0.00059323	0.00634655	TRUE
s__Coprococcus_comes_CAG:19	211.856	106.385	306.416	-1.52166	0.518095	-2.93703	0.00331371	0.0245353	TRUE
s__Lachnospiraceae_bacterium_KGMB03038	211.832	245.103	291.959	-1.25039	0.363123	-3.44344	0.000574368	0.00620458	TRUE
s__Kalamiella_piersonii	211.186	358.511	79.1013	2.17946	0.767594	2.83934	0.00452064	0.0313184	TRUE
s__Dickeya_dianthicola	209.147	371.023	64.0178	2.53474	0.818444	3.09702	0.00195477	0.0158976	TRUE
s__Acidaminococcus_provencensis	208.657	55870.3	159.86	1.47391	0.548433	2.6875	0.00719886	0.0445727	TRUE
s__Streptococcus_alactolyticus	203.547	139.571	451.961	-0.899589	0.284526	-3.16171	0.00156844	0.0133355	TRUE
s__Ruminococcus_sp._AM18-15	200.697	54.3535	331.902	-2.61345	0.474368	-5.50933	3.60211e-08	2.03205e-06	TRUE
s__Clostridium_sp._OM07-10AC	199.843	316.766	95.0157	1.73752	0.430979	4.03156	5.5407e-05	0.000883034	TRUE
s__Negativicoccus_succinicivorans	195.054	690.409	129.122	2.74516	0.544495	5.04165	4.61528e-07	1.53296e-05	TRUE
s__Veillonella_seminalis	193.951	340.866	674.945	2.44847	0.587824	4.16531	3.10925e-05	0.000547043	TRUE
s__Acetobacterium_tundrae	192.715	96.5597	278.922	-1.53063	0.403851	-3.79009	0.000150592	0.00206643	TRUE
s__Pseudocitrobacter_corydidari	190.668	330.097	65.6634	2.32859	0.706361	3.2966	0.000978622	0.00920111	TRUE
s__Butyrivibrio_sp._AC2005	184.33	305.388	75.796	2.00824	0.599303	3.35095	0.000805346	0.00786319	TRUE
s__Actinomyces_sp._oral_taxon_448	182.44	70.0774	740.625	-2.02514	0.604212	-3.35171	0.00080313	0.00786315	TRUE
s__Siphoviridae_sp._ctrfD19	177.093	88.55	256.476	-1.54155	0.420851	-3.66293	0.000249343	0.00303481	TRUE
s__Romboutsia_sp._CE17	171.746	360.994	494.551	-2.16791	0.535077	-4.05159	5.08715e-05	0.000821805	TRUE
s__uncultured_Firmicutes_bacterium	170.981	72.3015	259.451	-1.83435	0.521764	-3.51567	0.00043864	0.00493332	TRUE
s__Rhizophagus_sp._MUCL_43196	167.201	95.0366	231.9	-1.28043	0.342597	-3.73743	0.000185911	0.00235974	TRUE
s__Superficieibacter_sp._1612_C1	166.498	308.109	39.537	2.96264	0.784503	3.77646	0.000159076	0.00214964	TRUE
s__Blautia_sp._NSJ-140	166.266	560.69	221.413	-1.08762	0.350123	-3.10638	0.00189393	0.0155451	TRUE
s__Eggerthella_sp._51_9	164.754	314.804	30.2271	3.37551	0.713999	4.7276	2.27186e-06	5.68604e-05	TRUE
s__Roseburia_sp._OM03-7AC	164.209	574.778	142.618	2.54128	0.503697	5.04525	4.52939e-07	1.51863e-05	TRUE
s__Veillonellaceae_bacterium_DNF00751	164.151	262.326	76.1324	1.78307	0.480164	3.71346	0.000204443	0.00257656	TRUE
s__Oribacterium_sp._C9	162.835	248.373	86.1446	1.52354	0.529746	2.87599	0.00402767	0.0285715	TRUE
s__Prevotella_sp._CAG:474	162.771	7981	109.704	1.83033	0.581908	3.14538	0.00165869	0.0138706	TRUE
s__Prevotella_sp._HUN102	162.512	2868.63	114.107	2.26841	0.817299	2.77549	0.00551185	0.0363434	TRUE
s__Clostridium_sp._CAG:762	160.801	57.3613	1498.91	-2.64137	0.638226	-4.13862	3.49405e-05	0.000605749	TRUE
s__Prevotella_sp._tf2-5	159.911	2526.23	72.5927	2.7106	0.772747	3.50774	0.000451933	0.00505085	TRUE
s__Eubacterium_sp._CAG:581	158.968	11499.7	2204.06	1.76041	0.575297	3.06	0.00221339	0.0174421	TRUE
s__Blautia_sp._aa_0143	158.02	46.3211	258.164	-2.48894	0.518052	-4.80441	1.55205e-06	4.07299e-05	TRUE
s__Ruminococcus_sp._AM23-1	157.559	34.4725	267.913	-2.96002	0.522286	-5.66743	1.44957e-08	1.03036e-06	TRUE
s__Clostridium_sp._C105KSO14	155.377	1134.66	300.938	2.74199	0.585479	4.68334	2.82241e-06	6.82372e-05	TRUE
s__Clostridium_kluyveri	154.048	222.813	92.3963	1.26739	0.441814	2.86861	0.00412286	0.0291305	TRUE
s__Acetivibrio_clariflavus	152.641	86.0009	212.388	-1.29041	0.472115	-2.73326	0.00627112	0.0400136	TRUE
s__Eggerthella_guodeyinii	151.761	73.8122	221.646	-1.5943	0.537579	-2.96571	0.00301988	0.0229549	TRUE
s__Blautia_lenta	149.781	111.611	825.82	-2.30422	0.498698	-4.62047	3.82879e-06	8.95232e-05	TRUE
s__Candidatus_Melainabacteria_bacterium	148.172	755.782	120.069	2.35475	0.724575	3.24984	0.00115472	0.0104424	TRUE
s__Lachnospiraceae_bacterium_C10	147.849	224.472	79.1523	1.50002	0.568794	2.63718	0.00835977	0.0497665	TRUE
s__Lachnospiraceae_bacterium_XBB2008	146.778	221.233	80.0241	1.4599	0.513218	2.8446	0.00444672	0.0309269	TRUE
s__Pseudomonas_savastanoi	146.423	217.46	82.7337	1.38846	0.514979	2.69615	0.00701462	0.0436606	TRUE
s__Megasphaera_vaginalis	145.452	278.52	79.8153	3.40697	0.6224	5.47393	4.40171e-08	2.44433e-06	TRUE
s__Lachnospiraceae_bacterium_CAG:364	143.578	3457.3	2659.01	-1.44458	0.492805	-2.93134	0.00337503	0.0248838	TRUE
s__Muribaculum_gordoncarteri	142.4	203.283	636.111	-2.65147	0.718633	-3.68961	0.000224601	0.00279102	TRUE
s__Clostridium_sp._Bc-iso-3	141.669	214.696	76.196	1.49258	0.50451	2.95847	0.00309168	0.0233287	TRUE
s__Lachnospiraceae_bacterium_AM25-11LB	139.411	374.568	178.21	-0.886228	0.328495	-2.69784	0.00697912	0.0435919	TRUE
s__Clostridium_lundense	139.142	250.459	39.3408	2.67183	0.514759	5.19045	2.09791e-07	8.19339e-06	TRUE
s__Yersinia_enterocolitica	138.963	1809.09	94.5675	1.98947	0.558582	3.56164	0.000368539	0.00425256	TRUE
s__Clostridiisalibacter_paucivorans	137.473	252.683	34.1809	2.88237	0.764603	3.76976	0.000163405	0.00216181	TRUE
s__Acetitomaculum_ruminis	137.066	213.954	68.1313	1.6499	0.418847	3.93915	8.17695e-05	0.00121087	TRUE
s__Veillonella_montpellierensis	136.182	257.791	52.5966	3.23943	0.655986	4.93826	7.88234e-07	2.33449e-05	TRUE
s__Streptobacillus_moniliformis	135.945	255.224	29.0054	3.13487	0.710703	4.41095	1.02918e-05	0.000212656	TRUE
s__Colibacter_massiliensis	133.045	1118.07	133.452	1.92951	0.582557	3.31214	0.000925847	0.00884532	TRUE
s__Megasphaera_butyrica	132.852	247.371	30.179	3.03461	0.614971	4.93457	8.03282e-07	2.35939e-05	TRUE
s__Clostridium_thermarum	131.399	90.3739	168.181	-0.885908	0.330569	-2.67995	0.00736334	0.0452756	TRUE
s__Bacteroides_sp._CLA-AA-H207	126.754	708.147	566.27	-1.88277	0.548794	-3.43074	0.000601929	0.00636684	TRUE
s__Erysipelotrichaceae_bacterium_5_2_54FAA	126.266	91.7677	157.195	-0.764642	0.285201	-2.68106	0.00733885	0.0452033	TRUE
s__Drancourtella_sp._An57	123.195	157.97	179.388	-1.57032	0.322625	-4.86733	1.13114e-06	3.21606e-05	TRUE
s__Phocaeicola_oris	123.088	10311.5	96.1576	1.80613	0.538215	3.35578	0.000791403	0.007805	TRUE
s__Lachnospiraceae_bacterium_C7	121.026	179.829	68.3061	1.39036	0.512475	2.71304	0.00666698	0.0421546	TRUE
s__Prevotella_sp._oral_taxon_306	119.929	1791.35	374.437	3.18705	0.662184	4.81294	1.48726e-06	4.00433e-05	TRUE
s__Neisseria_flavescens	116.338	915.135	304.874	2.3258	0.705993	3.29437	0.000986414	0.00921388	TRUE
s__Anaerosalibacter_bizertensis	111.813	58.2551	159.831	-1.46839	0.457902	-3.20679	0.00134226	0.0118079	TRUE
s__Ruminococcaceae_bacterium_KH2T8	110.859	179.157	49.6258	1.84677	0.565049	3.26834	0.0010818	0.00985829	TRUE
s__Blautia_sp._1001283B150304_161114_C9	109.119	24.0529	185.384	-2.9528	0.609833	-4.84198	1.2855e-06	3.56926e-05	TRUE
s__Ruminiclostridium_herbifermentans	106.918	61.6312	425.16	-1.24967	0.428078	-2.91926	0.00350864	0.0255527	TRUE
s__Sellimonas_monacensis	105.23	2511.9	213.543	-1.8218	0.36464	-4.99616	5.84831e-07	1.86583e-05	TRUE
s__Mogibacterium_pumilum	105.185	54.052	373.36	-1.49417	0.436428	-3.42364	0.000617886	0.00647777	TRUE
s__Bacteroides_hominis	105.03	396.201	978.136	-2.38646	0.723202	-3.29985	0.000967361	0.00919251	TRUE
s__Neobacillus_niacini	104.456	317.214	51.5338	2.45935	0.74244	3.31252	0.000924581	0.00884532	TRUE
s__Clostridium_puniceum	104.01	111.23	939.183	-1.78337	0.518193	-3.44151	0.000578471	0.00622996	TRUE
s__Bacteroides_sp._51	100.727	3438.08	173.222	1.73145	0.523679	3.30633	0.000945281	0.00900678	TRUE
s__Clostridium_sp._E02	94.7752	127.039	65.8494	0.941666	0.352517	2.67127	0.00755659	0.0459796	TRUE
s__Faecalibacterium_sp._BIOML-A1	93.2308	1617.56	49.8303	1.51081	0.557579	2.70959	0.00673669	0.0424507	TRUE
s__Eggerthella_sp._BIOML-A4	91.8518	34.8167	142.987	-2.04566	0.663762	-3.08192	0.00205673	0.0165376	TRUE
s__Corynebacterium_durum	90.5638	38.1512	500.845	-1.86829	0.587357	-3.18085	0.00146846	0.0126672	TRUE
s__Butyricicoccus_sp._TM115-194	88.6808	41.9043	130.618	-1.63107	0.439729	-3.70926	0.000207864	0.00260123	TRUE
s__Parasporobacterium_paucivorans	88.0934	133.184	47.6674	1.4835	0.442136	3.3553	0.000792798	0.007805	TRUE
s__Butyrivibrio_sp._XPD2002	88.0017	151.306	68.1879	2.2715	0.589661	3.85222	0.000117051	0.00166404	TRUE
s__Clostridium_sp._DSM_8431	87.7691	144.542	36.8694	1.9664	0.562537	3.4956	0.000473001	0.00525327	TRUE
s__Pasteurella_multocida	86.2908	143.108	111.054	2.00609	0.697178	2.87744	0.00400916	0.0285715	TRUE
s__Romboutsia_sp._1001713B170131_170501_G6	85.0439	126.421	133.054	-2.06702	0.644813	-3.20562	0.00134773	0.0118113	TRUE
s__Eggerthella_timonensis	84.4065	35.5855	128.177	-1.85805	0.604571	-3.07334	0.00211678	0.0167551	TRUE
s__Fusobacterium_sp._oral_taxon_370	83.9658	133.362	39.6795	1.75176	0.620139	2.82478	0.00473126	0.0322125	TRUE
s__Ruminococcus_sp._DSM_100440	83.5393	62.326	1325.27	-1.65561	0.489186	-3.38441	0.00071331	0.0072639	TRUE
s__Clostridium_clostridioforme_CAG:511	82.959	2086.2	51.8943	2.32846	0.571703	4.07285	4.64415e-05	0.000760613	TRUE
s__Lactococcus_cremoris	80.8344	36.9145	217.191	-1.71716	0.596808	-2.87724	0.00401169	0.0285715	TRUE
s__Veillonella_magna	79.4216	1205.69	38.4507	2.56856	0.667855	3.84598	0.000120069	0.0017001	TRUE
s__Firmicutes_bacterium_M10-2	79.1324	45.5329	135.432	-3.02456	0.590208	-5.12456	2.98229e-07	1.05991e-05	TRUE
s__Enterococcus_asini	75.9024	46.1298	11072.3	-2.16331	0.569311	-3.79987	0.000144775	0.00201776	TRUE
s__Clostridium_nigeriense	75.8407	23.5962	122.681	-2.38601	0.59215	-4.0294	5.59195e-05	0.000887223	TRUE
s__Ruminococcus_sp._1001713B170214_170313_A12	75.2521	37.6394	108.974	-1.55053	0.458582	-3.38113	0.000721885	0.00729816	TRUE
s__Leptotrichia_sp._oral_taxon_212	74.2488	106.268	83.7944	1.20914	0.454454	2.66064	0.00779917	0.0469801	TRUE
s__Siphoviridae_sp._ctTC45	73.1124	64.4448	271.12	-1.96764	0.627618	-3.1351	0.00171796	0.0143324	TRUE
s__Candidatus_Gastranaerophilales_bacterium_HUM_23	67.9763	20.2736	110.744	-2.43258	0.577731	-4.21057	2.54725e-05	0.000464252	TRUE
s__Clostridium_vincentii	66.3855	219.026	35.3306	1.51889	0.508797	2.98525	0.00283345	0.0217967	TRUE
s__Staphylococcus_caprae	65.6149	60.3274	104.47	-2.25523	0.516192	-4.36898	1.24826e-05	0.000250639	TRUE
s__Stutzerimonas_stutzeri	65.2601	111.629	81.677	2.21663	0.616955	3.59285	0.000327075	0.00383639	TRUE
s__Clostridium_hydrogenum	64.86	23.3752	102.053	-2.12259	0.565846	-3.75118	0.000176007	0.00228931	TRUE
s__Butyrivibrio_sp._VCB2001	63.8294	29.968	94.188	-1.64795	0.57467	-2.86765	0.00413529	0.0291604	TRUE
s__Clostridium_formicaceticum	63.621	27.7944	95.7413	-1.78002	0.618582	-2.87758	0.00400745	0.0285715	TRUE
s__Acetobacterium_sp._KB-1	60.086	27.4396	225.752	-1.69802	0.581313	-2.921	0.00348906	0.0254623	TRUE
s__Eggerthella_hominis	60.06	20.5812	95.4547	-2.22241	0.559104	-3.97496	7.03925e-05	0.00105559	TRUE
s__Haloimpatiens_massiliensis	56.1885	23.8315	85.1982	-1.82788	0.564292	-3.23924	0.00119847	0.0108105	TRUE
s__Alterileibacterium_massiliense	53.0071	82.2538	26.786	1.60986	0.560169	2.87389	0.00405447	0.0287044	TRUE
s__Sporomusa_sp._KB1	52.7548	93.9618	15.8105	2.55828	0.718052	3.5628	0.00036692	0.00424767	TRUE
s__Enterococcus_mundtii	52.0805	49.5588	1133.63	-1.87658	0.589294	-3.18445	0.00145028	0.0125714	TRUE
s__Caloramator_australicus	51.9704	24.5914	76.5171	-1.62911	0.508783	-3.20197	0.00136492	0.0118896	TRUE
s__Filifactor_alocis	48.7073	44.4864	71.8162	-1.65919	0.539056	-3.07795	0.00208427	0.0166596	TRUE
s__Siphoviridae_sp._ctEJj1	48.632	20.0795	74.2309	-1.89047	0.636718	-2.96909	0.00298686	0.0227796	TRUE
s__Caloramator_quimbayensis	48.422	20.3426	73.5965	-1.8264	0.593977	-3.07487	0.00210595	0.0167066	TRUE
s__Candidatus_Gastranaerophilales_bacterium_HUM_19	48.2624	19.2911	74.2366	-1.94703	0.520485	-3.7408	0.000183435	0.00233681	TRUE
s__Neisseria_gonorrhoeae	48.1997	68.7327	29.7909	1.21258	0.433392	2.79789	0.00514377	0.0345576	TRUE
s__Tissierella_pigra	47.3101	176.05	34.9384	1.84172	0.524454	3.5117	0.000445256	0.00499192	TRUE
s__Aggregatibacter_sp._oral_taxon_513	46.985	401.713	18.6885	2.58921	0.644805	4.0155	5.93207e-05	0.000920636	TRUE
s__Bacteroidia_bacterium_44-10	45.9269	1316.95	47.0633	2.38963	0.674516	3.54273	0.000396002	0.00452538	TRUE
s__Eubacterium_nodatum	44.9954	109.325	201.179	1.40704	0.454642	3.09482	0.00196933	0.0159794	TRUE
s__Natranaerovirga_hydrolytica	44.2394	354.403	43.8778	1.57599	0.587048	2.6846	0.00726175	0.044806	TRUE
s__Pseudobutyrivibrio_sp._YE44	42.497	21.7574	61.0911	-1.48482	0.426348	-3.48264	0.000496487	0.00547985	TRUE
s__Sphaerochaeta_associata	41.7023	45.7932	60.2788	-1.50606	0.45948	-3.27774	0.0010464	0.00965949	TRUE
s__Blautia_sp._KLE_1732_HM_1032	40.505	18.8143	59.9519	-1.63842	0.497989	-3.29007	0.00100164	0.00931893	TRUE
s__Eubacterium_sp._AF15-50	38.8957	15.2526	60.0929	-1.95117	0.564698	-3.45525	0.000549793	0.0060122	TRUE
s__Clostridiaceae_bacterium_BL-3	38.4194	881.651	21.7349	1.73998	0.628724	2.76747	0.00564931	0.0368397	TRUE
s__Slackia_piriformis	38.1848	59.6555	18.9352	1.64811	0.586648	2.80937	0.00496381	0.0334117	TRUE
s__Carnobacterium_divergens	37.2436	14.2789	57.8327	-2.02576	0.641099	-3.15982	0.00157869	0.0133906	TRUE
s__Novibacillus_thermophilus	37.0206	58.0576	18.1598	1.68356	0.50137	3.35792	0.0007853	0.00779597	TRUE
s__Ruminococcaceae_bacterium_YAD3003	36.6274	58.0922	17.3831	1.73786	0.64394	2.69879	0.0069592	0.043544	TRUE
s__Lachnospiraceae_bacterium_AM25-40	34.0274	123.384	96.4063	-1.54062	0.40555	-3.79885	0.00014537	0.00201814	TRUE
s__Paenibacillus_albiflavus	32.7724	16.9941	46.9184	-1.47292	0.484441	-3.04046	0.00236215	0.0184914	TRUE
s__Ruminococcus_sp._OM05-10BH	32.4842	20.8943	42.8752	-1.00508	0.365384	-2.75075	0.00594582	0.0384908	TRUE
s__Natranaerovirga_pectinivora	31.2049	57.3985	44.7197	-1.46124	0.494448	-2.9553	0.00312367	0.0235202	TRUE
s__Myroides_injenensis	31.1287	199.381	114.017	1.51258	0.571461	2.64687	0.00812399	0.0487714	TRUE
s__Caldicellulosiruptor_danielii	30.3546	25.0832	51.5422	-2.90596	0.618675	-4.69707	2.63914e-06	6.55909e-05	TRUE
s__Anaerophilus_nitritogenes	26.4436	7.72034	43.23	-2.49182	0.48564	-5.131	2.88204e-07	1.04518e-05	TRUE
s__Phocaeicola_vulgatus	2.4963e+06	2.96825e+06	2.07317e+06	0.517772	0.582646	0.888656	0.374188	0.591628	FALSE
s__Segatella_copri	2.19692e+06	3.57476e+06	4.54564e+06	1.89426	0.841211	2.25183	0.0243333	0.106503	FALSE
s__Escherichia_coli	2.12023e+06	4.68276e+06	2.0499e+06	0.10107	0.709468	0.142459	0.886717	0.937447	FALSE
s__Bacteroides_uniformis	931409	1.3152e+06	587320	1.16306	0.507554	2.2915	0.0219348	0.0999439	FALSE
s__Bacteriophage_sp.	808462	975324	658862	0.565902	0.487318	1.16126	0.245537	0.463675	FALSE
s__Caudoviricetes_sp.	728370	1.16907e+06	1.37147e+06	-0.25671	0.325471	-0.788733	0.430268	0.640926	FALSE
s__Eubacterium_rectale	619076	389469	824932	-1.08277	0.573533	-1.88789	0.0590402	0.187515	FALSE
s__Bacteroides_thetaiotaomicron	492533	744908	581767	-0.565903	0.507976	-1.11404	0.265264	0.48287	FALSE
s__Bacteroides_ovatus	446576	595297	313240	0.926337	0.492885	1.87942	0.0601876	0.190058	FALSE
s__Phocaeicola_dorei	432301	497586	373768	0.4128	0.539171	0.765619	0.443903	0.653805	FALSE
s__Faecalibacterium_prausnitzii	398728	312885	475692	-0.604398	0.388903	-1.55411	0.120158	0.298005	FALSE
s__Bacteroides_stercoris	385014	445197	331057	0.42736	0.586046	0.729226	0.465863	0.670387	FALSE
s__Bacteroides_caccae	293166	281772	303381	-0.106603	0.500096	-0.213165	0.831198	0.903941	FALSE
s__Parabacteroides_distasonis	245967	386417	412725	0.00227036	0.452272	0.00501989	0.995995	0.997398	FALSE
s__Ruminococcus_bromii	214695	115339	303772	-1.3971	0.614681	-2.27289	0.0230327	0.103314	FALSE
s__Bacteroides_intestinalis	199451	193269	204993	-0.0849701	0.596903	-0.142352	0.886802	0.937447	FALSE
s__Phocaeicola_massiliensis	194934	272932	252740	1.12656	0.612493	1.8393	0.065871	0.201122	FALSE
s__Roseburia_inulinivorans	193321	159989	223205	-0.480399	0.480865	-0.999032	0.317779	0.540748	FALSE
s__Akkermansia_muciniphila	187681	1.24243e+06	210731	1.25789	0.689563	1.82418	0.0681252	0.205678	FALSE
s__Bifidobacterium_longum	183728	111409	248566	-1.15777	0.686205	-1.68721	0.0915634	0.249361	FALSE
s__Bacteroides_fragilis	177259	1.19295e+06	397226	-0.12693	0.434766	-0.29195	0.770325	0.871847	FALSE
s__Alistipes_putredinis	174365	196611	154421	0.348479	0.579096	0.601764	0.547331	0.729091	FALSE
s__Bacteroides_xylanisolvens	172915	407748	154242	0.328945	0.44563	0.738157	0.460419	0.6668	FALSE
s__Phascolarctobacterium_faecium	157548	133826	178815	-0.418116	0.669141	-0.624855	0.532066	0.719478	FALSE
s__Gemmiger_formicilis	140462	111264	166640	-0.582756	0.454048	-1.28347	0.199328	0.408072	FALSE
s__Parabacteroides_merdae	136519	146098	127932	0.191571	0.438545	0.436833	0.662232	0.809902	FALSE
s__Bacteroides_cellulosilyticus	126153	173180	83989.7	1.04399	0.547172	1.90797	0.0563952	0.182525	FALSE
s__Oscillospiraceae_bacterium	125688	132078	119959	0.138839	0.411834	0.337123	0.736024	0.855405	FALSE
s__Alistipes_onderdonkii	121927	154189	93001.8	0.729369	0.540094	1.35045	0.176872	0.380456	FALSE
s__Roseburia_faecis	114127	132423	232188	0.438366	0.48128	0.910834	0.362383	0.581252	FALSE
s__Eubacterium_sp._CAG:180	94258.8	142849	50695.3	1.49456	0.772085	1.93574	0.0528992	0.176198	FALSE
s__Odoribacter_splanchnicus	92150.6	101896	83413.3	0.28875	0.451929	0.638928	0.52287	0.711984	FALSE
s__Phocaeicola_coprocola	84947.5	124370	98286.7	-0.488209	0.558312	-0.874439	0.381879	0.600265	FALSE
s__Lachnospira_eligens	83788.9	117803	53293.3	1.14435	0.479096	2.38855	0.0169149	0.0826899	FALSE
s__Streptococcus_salivarius	83087	54205.4	108981	-1.00758	0.608701	-1.65529	0.0978663	0.261516	FALSE
s__Prevotella_stercorea	82220.7	1.2222e+06	513771	-0.152615	0.713178	-0.213993	0.830552	0.903523	FALSE
s__Alistipes_shahii	73672.6	101950	48320.7	1.07714	0.530357	2.03098	0.0422574	0.153978	FALSE
s__Dorea_longicatena	68284.4	59848.7	75847.5	-0.34178	0.34519	-0.990119	0.322116	0.545143	FALSE
s__Bacteroides_finegoldii	63857.9	71887.8	56658.8	0.34344	0.431296	0.796299	0.425858	0.637263	FALSE
s__Clostridiales_bacterium	63491	63388.1	63583.1	-0.00442446	0.434915	-0.0101732	0.991883	0.995244	FALSE
s__Streptococcus_parasanguinis	63278.6	76504.7	51420.7	0.573181	0.560405	1.0228	0.306403	0.528422	FALSE
s__Ruminococcus_torques	58439	53781	111566	-0.21941	0.379429	-0.578264	0.563086	0.739924	FALSE
s__Eubacterium_ventriosum	58171.8	62575.9	54223.3	0.206698	0.50992	0.405354	0.685217	0.824953	FALSE
s__Gemmiger_qucibialis	56272.3	51141.1	60872.6	-0.2513	0.574081	-0.437743	0.661572	0.809652	FALSE
s__uncultured_bacterium	54265.2	58037	50883.6	0.18978	0.316986	0.598701	0.549372	0.730168	FALSE
s__uncultured_Clostridium_sp.	52938.7	39835.5	64686.3	-0.699409	0.269695	-2.59333	0.00950508	0.0544855	FALSE
s__Alistipes_finegoldii	52333.7	53927.8	50904.5	0.0832398	0.507529	0.16401	0.869723	0.925249	FALSE
s__Barnesiella_intestinihominis	52242	28195.4	73801.1	-1.38818	0.55914	-2.48271	0.0130388	0.0677486	FALSE
s__Flavonifractor_plautii	51703	162940	161054	-0.358388	0.36338	-0.986261	0.324005	0.546259	FALSE
s__Enterobacter_hormaechei	51291.2	78747.9	159574	1.56176	0.691437	2.25871	0.0239012	0.105391	FALSE
s__Shigella_sonnei	49772.5	72353.7	29527.2	1.29301	0.725944	1.78114	0.0748888	0.219057	FALSE
s__uncultured_Ruminococcus_sp.	49373.5	44007.2	54184.6	-0.300176	0.308032	-0.974493	0.329812	0.55186	FALSE
s__Mediterraneibacter_faecis	47939.4	38087.9	56771.8	-0.575844	0.4379	-1.31501	0.188506	0.393856	FALSE
s__Dorea_formicigenerans	46729.6	35622	56688.1	-0.670289	0.327457	-2.04695	0.0406628	0.149673	FALSE
s__Ruminococcus_lactaris	45511.3	29170.3	60161.9	-1.04437	0.475317	-2.19721	0.0280058	0.117373	FALSE
s__Salmonella_enterica	44279.6	68499.3	22565.3	1.60197	0.634816	2.52351	0.0116188	0.062471	FALSE
s__Enterobacter_cloacae	43166.8	39869.1	46123.3	-0.210248	0.743475	-0.282791	0.777337	0.873705	FALSE
s__Shigella_flexneri	43103.8	59326.7	28559.1	1.05471	0.722919	1.45896	0.144576	0.333363	FALSE
s__Paraprevotella_clara	40232.8	45541.5	35473.3	0.360473	0.634319	0.568282	0.569843	0.741691	FALSE
s__Fusicatenibacter_saccharivorans	37983.9	27812.3	47103.4	-0.760164	0.398474	-1.90769	0.0564315	0.182525	FALSE
s__Anaerobutyricum_hallii	36581.2	26783.5	80910.6	-0.760236	0.438741	-1.73277	0.0831372	0.234686	FALSE
s__Ruthenibacterium_lactatiformans	34748.7	45767.4	61764.8	-0.315515	0.399582	-0.789611	0.429755	0.640926	FALSE
s__Parasutterella_excrementihominis	34458.9	45808.6	24283.3	0.915667	0.603111	1.51824	0.128954	0.308718	FALSE
s__Faecalibacillus_intestinalis	33035.9	26917.8	38521	-0.517066	0.57847	-0.89385	0.371402	0.589928	FALSE
s__Butyricimonas_virosa	31642.6	40060.2	24095.7	0.733435	0.574111	1.27751	0.201421	0.4107	FALSE
s__Subdoligranulum_sp._APC924/74	31584.4	27567.1	35186.2	-0.352046	0.610554	-0.576602	0.564208	0.739924	FALSE
s__Ruminococcus_sp._CAG:177	31504.4	13775.5	47399.4	-1.78274	0.69882	-2.55108	0.010739	0.059464	FALSE
s__Alistipes_indistinctus	29672.3	31579	27962.7	0.175503	0.661556	0.265288	0.790787	0.880745	FALSE
s__Hungatella_hathewayi	29387.6	59313.6	131124	-0.28346	0.412606	-0.686998	0.492084	0.687671	FALSE
s__Eubacterium_sp._CAG:251	29280	46542.9	83831.5	-0.75559	0.707647	-1.06775	0.285633	0.5058	FALSE
s__Collinsella_aerofaciens	28346.8	18235	37412.6	-1.0368	0.543508	-1.90761	0.056442	0.182525	FALSE
s__Bacteroides_nordii	28333.4	94291.9	17579.6	1.19789	0.521759	2.29586	0.0216838	0.0991816	FALSE
s__Ruminococcus_callidus	27464.3	25451.3	77211.8	-0.201623	0.546535	-0.368911	0.712194	0.840017	FALSE
s__Parabacteroides_goldsteinii	27003.1	32839.9	21770	0.593106	0.518811	1.1432	0.252955	0.470582	FALSE
s__Clostridioides_difficile	26296.1	36847.7	28693.9	-0.280713	0.237893	-1.18	0.238001	0.455987	FALSE
s__Bacteroides_sp._3_1_40A	25378.6	29465.2	21714.8	0.44032	0.5853	0.752299	0.451871	0.660342	FALSE
s__Firmicutes_bacterium_CAG:341	25133.5	124536	74118.7	0.365215	0.661604	0.552014	0.580939	0.750784	FALSE
s__Bacteroides_faecis	25081.3	33176.1	17823.8	0.896355	0.46729	1.9182	0.0550859	0.180938	FALSE
s__Faecalibacterium_longum	24913.8	17497.3	31563.1	-0.851115	0.503317	-1.69101	0.0908348	0.248328	FALSE
s__Prevotella_copri_CAG:164	24401.9	32786.3	80311.1	0.957351	1.18345	0.808949	0.418545	0.63137	FALSE
s__Lachnospiraceae_bacterium	24114.3	29443.5	31444.6	0.606649	0.320678	1.89177	0.0585216	0.186479	FALSE
s__Citrobacter_freundii	23919.1	26760.4	21371.8	0.324355	0.685533	0.473143	0.636111	0.794296	FALSE
s__Bacteroides_sp._4_1_36	23325.3	31570.5	15933	0.986551	0.494909	1.9934	0.0462178	0.163441	FALSE
s__Bacteroides_sp._4_3_47FAA	21968.2	25191.1	19078.6	0.400953	0.567998	0.705906	0.480247	0.68027	FALSE
s__Faecalibacterium_sp._CAG:74_58_120	21625.6	27462.6	16392.3	0.744444	0.785672	0.947525	0.343371	0.566007	FALSE
s__Oscillibacter_valericigenes	21532.3	28957.9	14874.8	0.96109	0.39313	2.44471	0.0144967	0.0730657	FALSE
s__Clostridium_symbiosum	21475.2	26295.4	17153.6	0.616273	0.427179	1.44266	0.149117	0.339921	FALSE
s__Ruminococcus_bicirculans_(ex_Wegman_et_al._2014)	21360.1	17872.6	68316.2	-0.454289	0.521346	-0.871377	0.383548	0.601905	FALSE
s__Phocaeicola_sartorii	20622.9	23294.1	18227.9	0.353821	0.544067	0.650327	0.515481	0.70707	FALSE
s__Faecalibacterium_sp._CAG:74	20617.8	25820.2	15953.5	0.694624	0.791882	0.877181	0.380388	0.598715	FALSE
s__Parabacteroides_johnsonii	20536.2	27590.9	14211.4	0.957191	0.471449	2.03032	0.0423245	0.153978	FALSE
s__Clostridia_bacterium	20300.7	19100	38206.7	-0.162477	0.530656	-0.306182	0.759466	0.867055	FALSE
s__Eubacterium_ramulus	20170.5	20192.4	20150.8	0.00297157	0.334966	0.00887126	0.992922	0.996005	FALSE
s__Oscillibacter_sp._ER4	19678.4	16873.6	22193.2	-0.39531	0.582766	-0.678333	0.49756	0.69171	FALSE
s__Ruminococcus_sp._AF42-10	19576.2	10391.3	27811	-1.42026	0.726148	-1.95588	0.0504797	0.170537	FALSE
s__Roseburia_sp._TF10-5	19557.2	23238.1	43480.8	0.515447	0.530698	0.971262	0.331418	0.554026	FALSE
s__Ruminococcaceae_bacterium_TF06-43	19489.9	16705.3	21986.5	-0.396267	0.549604	-0.721004	0.470907	0.672323	FALSE
s__Lachnospira_pectinoschiza	19341.4	21522.6	17385.9	0.307869	0.498306	0.617831	0.536687	0.721948	FALSE
s__Alistipes_communis	19298.4	26924.4	12461.4	1.11148	0.507292	2.191	0.0284519	0.118683	FALSE
s__Firmicutes_bacterium_CAG:103	19235.2	23420.9	15482.5	0.597183	0.654399	0.912567	0.36147	0.580509	FALSE
s__Bacteroides_sp._D20	19218.2	26535.6	12657.8	1.06788	0.529967	2.015	0.043905	0.158095	FALSE
s__Blautia_faecis	18756.2	15859.7	21353.1	-0.429178	0.336748	-1.27448	0.202494	0.41206	FALSE
s__Vescimonas_coprocola	18127.5	19044.4	17305.6	0.138152	0.51882	0.266281	0.790023	0.880224	FALSE
s__Ruminococcus_sp._AM31-32	17598.3	11600.8	22975.4	-0.985845	0.748903	-1.31638	0.188045	0.393356	FALSE
s__Phocaeicola_coprophilus	17430	78426	59228.1	-0.0672154	0.528187	-0.127257	0.898737	0.946123	FALSE
s__Intestinimonas_butyriciproducens	17364.3	23437.5	11919.3	0.975502	0.395201	2.46837	0.013573	0.0693502	FALSE
s__Ruminococcus_sp._AF17-11	17272.1	9676.43	24082	-1.31538	0.707661	-1.85877	0.0630598	0.195904	FALSE
s__Bacteroides_acidifaciens	16938.2	22744.3	11732.8	0.954923	0.470925	2.02776	0.0425846	0.154541	FALSE
s__Ruminococcus_sp._AF37-3AC	16597.3	10211.2	22322.8	-1.12834	0.75069	-1.50307	0.132822	0.314528	FALSE
s__Anaerotignum_faecicola	16205.1	15952.4	16431.6	-0.0426325	0.487939	-0.0873727	0.930375	0.959256	FALSE
s__Enterocloster_lavalensis	16189.9	17960.5	14602.5	0.29861	0.566236	0.52736	0.597943	0.76384	FALSE
s__Dysosmobacter_segnis	15817.8	21563.8	10666.1	1.01558	0.451589	2.24891	0.0245181	0.107048	FALSE
s__Parabacteroides_sp._20_3	15681.8	13332.5	17788	-0.416037	0.519353	-0.801068	0.423092	0.63446	FALSE
s__Faecalicatena_fissicatena	15376.6	13410.2	17139.6	-0.354059	0.511995	-0.691527	0.489234	0.687072	FALSE
s__Bacteroides_vulgatus_CAG:6	14403.4	17077.7	12005.7	0.508381	0.59298	0.857333	0.391261	0.607754	FALSE
s__Enterobacter_ludwigii	14267.9	17547.9	11327.3	0.631462	0.725569	0.870299	0.384137	0.60195	FALSE
s__Enterobacter_roggenkampii	14136.5	20187.2	51459.8	1.21236	0.716233	1.69269	0.0905137	0.248214	FALSE
s__Clostridium_sp._AM22-11AC	14120.6	19519.4	9280.34	1.0727	0.500755	2.14217	0.0321801	0.129084	FALSE
s__Ruminococcaceae_bacterium_AF10-16	14093.6	13565.5	14567.1	-0.10271	0.538879	-0.1906	0.848839	0.914241	FALSE
s__Shigella_dysenteriae	14085.1	19515.9	9216.15	1.08238	0.740605	1.46148	0.143884	0.332054	FALSE
s__Ruminococcus_sp._AM36-18	13887.3	8057.44	19114	-1.2462	0.693382	-1.79727	0.0722921	0.213861	FALSE
s__Oscillibacter_sp._MCC667	13288	16036.9	10823.6	0.567233	0.483806	1.17244	0.241021	0.459297	FALSE
s__Ruminococcus_sp._AF43-11	13286.4	7349.48	18609.1	-1.34024	0.663511	-2.01993	0.043391	0.15656	FALSE
s__Prevotella_hominis	13169.9	60488.4	36031.2	0.818057	0.715233	1.14376	0.252722	0.470495	FALSE
s__Bacteroides_clarus	12665.7	13127	12252	0.0995588	0.470025	0.211816	0.832251	0.904481	FALSE
s__Bacteroides_sp._3_1_33FAA	12543.7	14725.2	10587.9	0.475861	0.527157	0.902693	0.366689	0.584662	FALSE
s__Bacteroides_sp._2_2_4	12498.3	17112.6	8361.31	1.03322	0.511288	2.02082	0.0432987	0.156386	FALSE
s__Clostridium_sp._AF34-10BH	12477.7	11641.9	13227	-0.184127	0.432078	-0.426143	0.670004	0.814083	FALSE
s__Coprococcus_eutactus	12440.9	9910.71	14709.3	-0.569726	0.335525	-1.69802	0.0895049	0.245966	FALSE
s__Ruminococcus_sp._AF16-40	12420	6655.77	17588	-1.40186	0.662399	-2.11633	0.0343163	0.133621	FALSE
s__Eisenbergiella_tayi	12417.1	60382.3	12440	0.497171	0.348457	1.42678	0.153644	0.34741	FALSE
s__Alistipes_ihumii	12328.9	18835.3	6495.55	1.53599	0.633105	2.42612	0.0152613	0.0760712	FALSE
s__Clostridium_innocuum	12316.7	11760	12815.9	-0.124141	0.303155	-0.409498	0.682174	0.822494	FALSE
s__Bacteroides_zhangwenhongii	11817.3	13970.4	9886.88	0.4988	0.558326	0.893385	0.371651	0.589928	FALSE
s__uncultured_Blautia_sp.	11803	8556.14	14714	-0.782309	0.301192	-2.59738	0.00939388	0.0541978	FALSE
s__Ruminococcus_sp._CAG:108	11702.9	6040.55	16779.6	-1.47391	0.788638	-1.86893	0.061632	0.193157	FALSE
s__Bifidobacterium_adolescentis	11667.9	382647	30476.1	-0.465113	0.655648	-0.709395	0.47808	0.679043	FALSE
s__Prevotella_sp._AM23-5	11283.2	16897.4	6249.71	1.43507	0.941791	1.52377	0.127566	0.307369	FALSE
s__Intestinibacter_bartlettii	11245.4	9309.36	12981.2	-0.479745	0.55201	-0.869087	0.3848	0.602457	FALSE
s__Enterobacter_asburiae	11221.3	17065	19410.7	1.51224	0.709196	2.13233	0.0329795	0.130668	FALSE
s__Alistipes_senegalensis	11157.9	14354.3	8292.15	0.791679	0.466134	1.69839	0.0894336	0.245966	FALSE
s__Simiaoa_sunii	10971.3	12687.7	19190.3	0.427771	0.455849	0.938406	0.348036	0.570233	FALSE
s__Roseburia_sp._AM16-25	10882.4	11669.1	10177.2	0.197394	0.663982	0.297288	0.766247	0.870602	FALSE
s__Bacteroides_stercoris_CAG:120	10878.1	11733.8	10111	0.214768	0.573586	0.374429	0.708085	0.838845	FALSE
s__Catenibacterium_mitsuokai	10859.4	14713.7	7403.75	0.990761	0.41796	2.37047	0.0177655	0.0861371	FALSE
s__Veillonella_dispar	10838.5	174662	15970.2	1.00426	0.561657	1.78803	0.0737709	0.2165	FALSE
s__Eubacterium_rectale_CAG:36	10784.9	6067.67	15014.2	-1.30704	0.678914	-1.9252	0.0542045	0.17901	FALSE
s__Enterobacter_kobei	10741.1	8809.82	12472.5	-0.501638	0.710535	-0.706	0.480188	0.68027	FALSE
s__Shigella_boydii	10348.4	14019	7057.58	0.990083	0.747465	1.32459	0.185308	0.391316	FALSE
s__Clostridium_fessum	10230.9	8019.8	12213.2	-0.606717	0.320811	-1.8912	0.0585982	0.186479	FALSE
s__Citrobacter_koseri	10209.2	10958.5	9537.29	0.200319	0.731529	0.273836	0.78421	0.877269	FALSE
s__Anaerotruncus_colihominis	10095.8	12617.4	15781.6	0.68739	0.354913	1.93678	0.0527719	0.175949	FALSE
s__Parabacteroides_sp._D13	10075.6	12210.3	13324.2	0.58108	0.505124	1.15037	0.249991	0.467615	FALSE
s__Evtepia_gabavorous	9983.96	11406.7	8708.4	0.389406	0.433166	0.898977	0.368665	0.58676	FALSE
s__Holdemania_filiformis	9832.02	11553	8289.11	0.478887	0.36246	1.32121	0.18643	0.392021	FALSE
s__Ruminococcus_sp._CAG:254	9666.47	11602.2	7931.01	0.548823	0.756529	0.725448	0.468177	0.670387	FALSE
s__Hominisplanchenecus_faecis	9574.35	9705.56	9456.72	0.0374208	0.561907	0.0665961	0.946903	0.970945	FALSE
s__Clostridiaceae_bacterium_Marseille-Q4149	9456.03	13053	15496.5	1.06687	0.514119	2.07514	0.0379736	0.142964	FALSE
s__Ruminococcus_sp._CAG:108-related_41_35	9207.56	5178.55	12819.8	-1.3077	0.697574	-1.87464	0.0608422	0.191188	FALSE
s__Faecalibacterium_sp._OF04-11AC	9161.21	8360.5	9879.09	-0.24079	0.565897	-0.425502	0.670471	0.814372	FALSE
s__Bacteroides_sp._3_1_23	9065.95	12666.5	5837.83	1.11746	0.563345	1.98361	0.0472994	0.165897	FALSE
s__Firmicutes_bacterium_CAG:129_59_24	9052.43	7485.23	10457.5	-0.482346	0.582652	-0.827846	0.407758	0.622371	FALSE
s__Clostridium_sp._AM34-9AC	8985.39	8175.84	9711.18	-0.248235	0.425749	-0.583056	0.559856	0.738184	FALSE
s__Ruminococcus_sp._CAG:563	8974.23	10327.1	7761.31	0.41209	0.622554	0.661934	0.508014	0.700341	FALSE
s__Roseburia_lenta	8925.22	9626.68	8296.32	0.214623	0.665448	0.322523	0.747056	0.862944	FALSE
s__Clostridium_sp._AT4	8807.89	12893	12621.5	-1.47069	0.565257	-2.60181	0.00927328	0.0538517	FALSE
s__Escherichia_albertii	8743.23	19562.7	8808.31	-0.0228059	0.71591	-0.0318558	0.974587	0.98512	FALSE
s__Dorea_amylophila	8542.51	8498.88	8581.63	-0.013938	0.432265	-0.0322441	0.974277	0.985087	FALSE
s__Clostridium_scindens	8158.93	12521	14547.2	-0.489414	0.362032	-1.35185	0.176422	0.379973	FALSE
s__Citrobacter_portucalensis	8112.51	7489.78	17196.8	-0.21138	0.668969	-0.315979	0.752019	0.862944	FALSE
s__Roseburia_sp._AM51-8	8082.41	8842.05	7401.36	0.256656	0.63903	0.401634	0.687953	0.826288	FALSE
s__Clostridiales_bacterium_AM23-16LB	8022.34	11360.4	5029.63	1.17547	0.498325	2.35884	0.018332	0.0876878	FALSE
s__Escherichia_fergusonii	7865.32	17958.8	7333.31	0.205901	0.70669	0.29136	0.770776	0.871847	FALSE
s__Bacteroides_sp._AF20-13LB	7841.06	11087.6	4930.4	1.1692	0.518652	2.2543	0.024177	0.106081	FALSE
s__Faecalibacterium_sp._Marseille-P9312	7827.61	9361.85	16792.7	0.536987	0.458788	1.17045	0.241821	0.460239	FALSE
s__Clostridium_sp._AM33-3	7680.83	17278	5750.01	0.774235	0.49891	1.55185	0.120697	0.298717	FALSE
s__Firmicutes_bacterium_CAG:124	7596.31	10972.8	4569.12	1.26393	0.660616	1.91326	0.0557146	0.181494	FALSE
s__Faecalibacterium_sp._Marseille-P9590	7390.3	7916.54	13057.4	0.194393	0.436827	0.445012	0.656311	0.806546	FALSE
s__Clostridium_sp._CAG:413	7299.38	7468.62	7147.65	0.0634368	0.534251	0.11874	0.905482	0.949567	FALSE
s__Firmicutes_bacterium_OM08-11AC	7259.81	5868.85	8506.87	-0.535501	0.533558	-1.00364	0.315551	0.538391	FALSE
s__Roseburia_sp._AM23-20	7240.7	9017.61	5647.6	0.67493	0.521903	1.29321	0.195938	0.404393	FALSE
s__Thomasclavelia_ramosa	7231.44	8031.13	11201.6	0.301821	0.378587	0.797231	0.425317	0.636988	FALSE
s__Fusicatenibacter_sp._CLA-AA-H277	7209.59	5005.73	9185.47	-0.875728	0.46056	-1.90144	0.0572444	0.183948	FALSE
s__Eubacterium_sulci	7125.82	4766.42	9241.15	-0.955279	0.532276	-1.79471	0.0727004	0.214243	FALSE
s__Gallintestinimicrobium_propionicum	7093.34	7743.66	6510.29	0.250343	0.428723	0.583927	0.559269	0.738184	FALSE
s__Clostridium_sp._CAG:217	7071.1	3893.15	9920.3	-1.34933	0.663935	-2.03233	0.0421204	0.15385	FALSE
s__Clostridium_sp._AM32-2	7000.52	8960.25	5243.52	0.773152	0.566338	1.36518	0.172197	0.374305	FALSE
s__Eubacterium_sp._41_20	6991.73	4125.7	9561.27	-1.21246	0.632699	-1.91633	0.0553226	0.181214	FALSE
s__Methanobrevibacter_smithii	6966.56	12235.2	18389.7	-0.76713	0.617202	-1.24291	0.213899	0.427318	FALSE
s__Brotolimicola_acetigignens	6922.49	6745.56	7081.11	-0.0700234	0.42776	-0.163698	0.869969	0.925249	FALSE
s__Clostridiales_bacterium_41_21_two_genomes	6867.28	7909.24	5933.11	0.414814	0.385281	1.07665	0.281636	0.50147	FALSE
s__CrAss-like_virus_sp.	6836.12	31364.2	16195.3	0.575758	0.58254	0.988359	0.322977	0.54582	FALSE
s__Acinetobacter_baumannii	6817.56	7607.97	6108.91	0.316474	0.65441	0.483602	0.628668	0.78783	FALSE
s__Bacteroides_sp._2_1_22	6773.91	9983.94	3895.95	1.3575	0.523246	2.59439	0.00947589	0.054406	FALSE
s__Microviridae_sp.	6771.27	3991.28	9263.68	-1.21461	0.565504	-2.14784	0.0317264	0.128277	FALSE
s__Clostridium_sp._TM06-18	6704.19	14407.4	6241.68	0.21019	0.536753	0.391595	0.695358	0.830131	FALSE
s__Vibrio_parahaemolyticus	6682.98	7154.5	6260.23	0.192368	0.273875	0.702394	0.482433	0.683095	FALSE
s__Ruminococcus_sp._AM34-10LB	6597.37	4461.46	8512.33	-0.931989	0.613156	-1.51999	0.128514	0.308369	FALSE
s__Lachnospiraceae_bacterium_AM48-27BH	6580.42	8993.24	4417.2	1.02571	0.412713	2.4853	0.0129443	0.0675537	FALSE
s__Clostridiales_bacterium_42_27	6554.18	5693.39	7325.93	-0.363599	0.306447	-1.1865	0.235426	0.452762	FALSE
s__Bacteroides_sp._1_1_14	6531.46	7094.17	6026.97	0.235127	0.562538	0.417975	0.675965	0.818808	FALSE
s__Lentihominibacter_faecis	6510.87	9476.89	3851.67	1.29886	0.560486	2.31738	0.0204829	0.0950463	FALSE
s__Dysosmobacter_welbionis	6481.31	6290.13	6652.72	-0.0805809	0.425181	-0.189521	0.849684	0.91453	FALSE
s__Parabacteroides_sp._CT06	6341.26	7196.51	5574.48	0.36836	0.568731	0.647689	0.517186	0.708589	FALSE
s__Bacteroides_uniformis_CAG:3	6337.38	9253.47	3722.95	1.3135	0.540111	2.43191	0.0150196	0.0750768	FALSE
s__Bacteroides_sp._NSJ-48	6311.11	6599.8	6052.29	0.124981	0.584066	0.213984	0.830559	0.903523	FALSE
s__Eubacterium_coprostanoligenes	6302.93	6751.61	5900.67	0.194391	0.560266	0.346963	0.728619	0.852094	FALSE
s__Streptococcus_vestibularis	6298.18	6392.37	12429.4	0.040814	0.556227	0.0733764	0.941507	0.967644	FALSE
s__Vescimonas_fastidiosa	6249.51	4750.89	14567.2	-0.676415	0.458443	-1.47546	0.140088	0.325621	FALSE
s__Clostridium_sp._CAG:302	6236.26	8148.92	25029.3	0.0500579	0.420345	0.119088	0.905206	0.949558	FALSE
s__Ruminococcus_sp._TF12-19AC	6227.67	4054.48	8176.05	-1.01184	0.743777	-1.3604	0.173702	0.376196	FALSE
s__Clostridium_sp._L2-50	6164.51	6665.17	5715.64	0.221653	0.263944	0.839775	0.401035	0.61647	FALSE
s__Firmicutes_bacterium_CAG:83	6078.15	6053.35	6100.39	-0.0111051	0.573011	-0.0193803	0.984538	0.990951	FALSE
s__Firmicutes_bacterium_CAG:170	6059.84	7387.44	4869.59	0.601298	0.632193	0.951131	0.341538	0.563784	FALSE
s__Bacteroides_mediterraneensis	6035.1	3951.47	7903.19	-1.00008	0.676748	-1.47778	0.139468	0.324996	FALSE
s__Veillonella_tobetsuensis	6029.9	97966.9	66222.4	1.2585	0.576844	2.1817	0.0291318	0.120951	FALSE
s__Clostridiaceae_bacterium_OM08-6BH	6026.88	8306.4	3983.16	1.06036	0.486698	2.17869	0.029355	0.12152	FALSE
s__Firmicutes_bacterium_AM59-13	6024.67	7559.76	12793	0.701643	0.494304	1.41946	0.155766	0.351042	FALSE
s__Prevotella_melaninogenica	6015.94	39102.8	8149.22	1.21096	0.515433	2.34941	0.0188033	0.088984	FALSE
s__Bacteroides_caecimuris	5964.45	11746.8	5680.18	0.145278	0.443001	0.32794	0.742957	0.860368	FALSE
s__Lachnospira_hominis	5945.84	6202.49	5715.75	0.117928	0.533209	0.221167	0.824963	0.901019	FALSE
s__Clostridium_sp._ATCC_BAA-442	5942.89	6952.07	6911.95	-0.507552	0.384855	-1.31881	0.187232	0.392374	FALSE
s__Bacteroides_sp._AF34-31BH	5930.53	8369.26	3744.08	1.16046	0.54004	2.14883	0.0316476	0.128239	FALSE
s__Firmicutes_bacterium_ADurb.Bin300	5861.43	8307.77	3668.16	1.17942	0.691549	1.70547	0.088107	0.243792	FALSE
s__Firmicutes_bacterium_CAG:129	5851.78	9125.8	2916.45	1.6457	0.647836	2.5403	0.0110757	0.0604652	FALSE
s__Clostridiaceae_bacterium_Marseille-Q4143	5848.58	8418.48	3544.53	1.24802	0.510437	2.44501	0.0144848	0.0730657	FALSE
s__Firmicutes_bacterium_AF16-15	5763.68	6119.43	5444.72	0.168586	0.417545	0.403756	0.686392	0.825805	FALSE
s__Bacteroides_sp._AF39-16AC	5747	7861.6	3851.16	1.02946	0.521382	1.97448	0.0483268	0.167355	FALSE
s__Veillonella_rogosae	5746.9	112867	43932.4	1.34952	0.647058	2.08562	0.0370128	0.13994	FALSE
s__Bacteroides_muris_(ex_Fokt_et_al._2023)	5723.05	7930.66	3743.81	1.08295	0.510964	2.11943	0.0340543	0.132991	FALSE
s__Bacteroidaceae_bacterium	5716.09	6705.81	4828.75	0.473787	0.526216	0.900366	0.367926	0.585846	FALSE
s__Bacteroides_sp._3_1_19	5684.4	7281.12	6790.82	0.775629	0.543053	1.42828	0.153213	0.346826	FALSE
s__Pseudoflavonifractor_phocaeensis	5591.5	5556.7	5622.69	-0.0168449	0.320046	-0.0526327	0.958025	0.975408	FALSE
s__Anaeromassilibacillus_senegalensis	5560.15	5234.49	5852.12	-0.160801	0.463409	-0.346995	0.728595	0.852094	FALSE
s__Bacteroides_sp._D2	5532.41	7612.86	3667.18	1.05369	0.573307	1.83792	0.0660745	0.201397	FALSE
s__Firmicutes_bacterium_AF36-19BH	5529.25	5896.74	5199.77	0.181528	0.416516	0.435824	0.662964	0.810239	FALSE
s__Enterococcus_faecalis	5484.26	18716.1	8476.31	0.953454	0.441105	2.16151	0.0306558	0.125375	FALSE
s__Streptococcus_oralis	5475.49	6962.05	4142.72	0.748888	0.56661	1.3217	0.186268	0.392021	FALSE
s__Pseudomonas_aeruginosa	5461.73	6503.44	4527.79	0.522217	0.651046	0.80212	0.422484	0.63435	FALSE
s__Bacteroides_sp._CAG:98	5422.74	7692.06	6675.75	1.18288	0.621101	1.90449	0.0568466	0.183333	FALSE
s__Bianquea_renquensis	5348.6	5358.67	5339.58	0.00507616	0.608595	0.00834078	0.993345	0.996148	FALSE
s__Butyricimonas_paravirosa	5348.08	6276.88	4515.37	0.47528	0.494114	0.961883	0.336108	0.559498	FALSE
s__Clostridium_sp._AF36-18BH	5321.46	4698.6	5879.89	-0.323506	0.444342	-0.728056	0.466579	0.670387	FALSE
s__Gordonibacter_pamelaeae	5321.01	4821.87	5768.52	-0.258699	0.57516	-0.449786	0.652865	0.805094	FALSE
s__Clostridium_sp._CAG:7	5310.58	7029.22	3769.74	0.899092	0.602095	1.49327	0.135366	0.318603	FALSE
s__Firmicutes_bacterium_CAG:41	5270.99	2941.62	15983.4	-1.32297	0.529908	-2.4966	0.012539	0.0661127	FALSE
s__Faecalibacterium_duncaniae	5242.51	4828.81	5613.41	-0.217182	0.394662	-0.5503	0.582114	0.751541	FALSE
s__Phocaeicola_barnesiae	5233.56	5009.66	5434.3	-0.117317	0.570792	-0.205534	0.837155	0.906535	FALSE
s__Bacteroides_sp._43_46	5176.11	5313.23	5053.16	0.0723913	0.505374	0.143243	0.886098	0.937447	FALSE
s__Lachnospiraceae_bacterium_1_4_56FAA	5037.67	5330.66	4774.99	0.158901	0.428413	0.370906	0.710708	0.839299	FALSE
s__uncultured_Bacteroides_sp.	5009.33	6813.82	3391.52	1.00658	0.517169	1.94634	0.0516145	0.173382	FALSE
s__uncultured_Faecalibacterium_sp.	4987.49	4525.84	5401.39	-0.255196	0.420585	-0.606766	0.544006	0.726907	FALSE
s__Firmicutes_bacterium_ADurb.Bin262	4961.46	5325.89	4634.74	0.200594	0.669661	0.299545	0.764524	0.870035	FALSE
s__Pusillibacter_faecalis	4937.75	6023.14	3964.64	0.603314	0.428344	1.40848	0.158989	0.356048	FALSE
s__Intestinimonas_massiliensis_(ex_Afouda_et_al._2020)	4932.49	4866.31	4991.82	-0.0366263	0.328146	-0.111616	0.911128	0.951557	FALSE
s__Clostridium_sp._CAG:678	4910.61	5065.32	4771.92	0.0861613	0.561194	0.153532	0.877979	0.931166	FALSE
s__Roseburia_sp._CAG:18	4895.99	5702.37	11564.2	0.450539	0.612168	0.735972	0.461748	0.667909	FALSE
s__Bifidobacterium_breve	4857.04	2934.41	6580.77	-1.16528	0.624805	-1.86503	0.0621778	0.194183	FALSE
s__Streptococcus_thermophilus	4855.84	9722.58	99696.5	-0.348822	0.539189	-0.646939	0.517672	0.708771	FALSE
s__Faecalibacterium_sp._CLA-AA-H254	4838.44	4593.88	5057.7	-0.138654	0.464127	-0.298743	0.765137	0.870361	FALSE
s__Bacteroides_fluxus	4837.32	6202.95	3612.96	0.77998	0.464995	1.6774	0.093465	0.252797	FALSE
s__Blautia_producta	4835.13	4506.13	5130.1	-0.187469	0.498304	-0.376213	0.706758	0.838111	FALSE
s__Streptococcus_australis	4819.52	5002.04	4655.88	0.103122	0.381575	0.270253	0.786966	0.878692	FALSE
s__Streptococcus_mitis	4800.18	6322.58	3435.28	0.880012	0.56425	1.55961	0.118851	0.296628	FALSE
s__Faecalimonas_umbilicata	4746.37	15920.1	14373.6	-0.635286	0.467647	-1.35847	0.174313	0.377046	FALSE
s__Bacteroides_sp._OF03-11BH	4709.24	6301.74	3281.49	0.941357	0.544437	1.72905	0.0838005	0.235967	FALSE
s__Roseburia_sp._OF03-24	4699.65	6625.23	5498.07	1.15566	0.468143	2.46861	0.013564	0.0693502	FALSE
s__Paraprevotella_xylaniphila	4668.61	5012.05	4360.7	0.201088	0.523593	0.384054	0.700938	0.834551	FALSE
s__Anaerobutyricum_soehngenii	4660.16	3661.59	17053.3	-0.601391	0.374605	-1.6054	0.108406	0.280812	FALSE
s__Bacteroides_sp._AM23-18	4644.37	5149.88	4191.15	0.297182	0.557085	0.533459	0.593716	0.760379	FALSE
s__Clostridiales_bacterium_52_15	4626.48	5049.13	4247.56	0.249626	0.364802	0.684277	0.493801	0.688035	FALSE
s__Inoviridae_sp.	4613.65	4631.55	4597.59	0.0105569	0.351707	0.0300163	0.976054	0.986042	FALSE
s__Enterobacter_cancerogenus	4586.27	42923.5	8633.39	1.71948	0.6716	2.56027	0.010459	0.0585607	FALSE
s__Faecalicatena_contorta	4556.5	4677.6	4447.93	0.0723329	0.323407	0.223659	0.823023	0.89973	FALSE
s__Firmicutes_bacterium_AF22-6AC	4548.24	5265.31	7540.49	0.431141	0.501425	0.859832	0.389881	0.606938	FALSE
s__Proteobacteria_bacterium_CAG:139	4525.85	18360.6	5893.38	1.64137	0.816582	2.01005	0.0444256	0.159485	FALSE
s__Oscillibacter_sp._57_20	4504.56	6187.1	2996.08	1.04623	0.550935	1.89901	0.0575629	0.184305	FALSE
s__Bacteroides_oleiciplenus	4460.27	52825.2	5245.42	0.466864	0.441447	1.05758	0.290249	0.510918	FALSE
s__Firmicutes_bacterium_CAG:110	4437.52	8202.77	8957.3	-0.95381	0.606508	-1.57263	0.115805	0.29314	FALSE
s__Bacteroides_caecigallinarum	4401.31	10900.7	5892.01	0.306125	0.532201	0.575206	0.565152	0.739924	FALSE
s__Clostridiaceae_bacterium_TF01-6	4368.53	7152.82	4291.22	0.0540391	0.412595	0.130974	0.895796	0.943866	FALSE
s__Bacteroides_pyogenes	4364.19	4844.06	3933.95	0.300127	0.514643	0.583175	0.559775	0.738184	FALSE
s__Akkermansia_sp._BIOML-A39	4352	5907.93	2957.03	0.99858	0.766846	1.30219	0.192851	0.40058	FALSE
s__Pseudoflavonifractor_sp._MSJ-30	4348.88	10666.1	4385.75	-0.0258294	0.551129	-0.0468663	0.96262	0.97887	FALSE
s__Parabacteroides_hominis	4323.87	4419.62	4238.03	0.0605439	0.550326	0.110015	0.912398	0.952353	FALSE
s__Bacteroides_congonensis	4316.19	5765.87	7935.69	0.934818	0.497329	1.87968	0.0601523	0.190058	FALSE
s__Firmicutes_bacterium_CAG:65_45_313	4309.89	3602.76	4943.86	-0.456431	0.544992	-0.8375	0.402312	0.617468	FALSE
s__Citrobacter_youngae	4280.06	6322.03	2449.33	1.36786	0.689801	1.98297	0.0473703	0.165897	FALSE
s__Faecalibacterium_sp._I3-3-33	4277.48	3810.06	4696.55	-0.301904	0.386815	-0.780488	0.435104	0.645392	FALSE
s__Phocaeicola_faecalis	4255.79	5080.46	3516.43	0.531155	0.557317	0.953059	0.34056	0.563061	FALSE
s__Streptococcus_pneumoniae	4252.01	4527.86	4004.69	0.176931	0.396784	0.445913	0.65566	0.806477	FALSE
s__Eisenbergiella_massiliensis	4251.1	4552.63	20327.1	-0.422449	0.334216	-1.264	0.20623	0.416769	FALSE
s__Lachnospiraceae_bacterium_28-4	4248.4	4349.84	4157.45	0.064769	0.232202	0.278934	0.780296	0.874689	FALSE
s__Parabacteroides_sp._D26	4245.01	4594.79	5735	-1.15069	0.545268	-2.11031	0.0348315	0.13511	FALSE
s__Citrobacter_braakii	4198.55	4291.72	4115.02	0.0604448	0.732722	0.0824934	0.934254	0.96186	FALSE
s__Clostridium_sp._AM25-23AC	4138.29	4205.99	4077.59	0.0446967	0.453441	0.0985722	0.921478	0.956185	FALSE
s__Bifidobacterium_dentium	4136.96	24567.1	16456.6	0.279535	0.628121	0.445034	0.656295	0.806546	FALSE
s__Alistipes_sp._HGB5	4136.82	4003.94	4255.95	-0.0879553	0.476526	-0.184576	0.853562	0.917033	FALSE
s__Clostridium_sp._AM51-4	4127.96	5328.63	3051.49	0.804533	0.532618	1.51052	0.13091	0.311436	FALSE
s__Enterobacter_bugandensis	4124.9	4996.34	9392.64	0.579306	0.70734	0.818993	0.412791	0.62668	FALSE
s__Alistipes_sp._AF14-19	4120.74	5921.43	2506.32	1.24039	0.582064	2.13101	0.0330881	0.130807	FALSE
s__Pseudoflavonifractor_capillosus	4117	4154.17	4083.68	0.0248824	0.265555	0.0936998	0.925348	0.958056	FALSE
s__Subdoligranulum_variabile	4113.39	3803.94	4390.82	-0.207017	0.36477	-0.567529	0.570355	0.741691	FALSE
s__Clostridium_sp._AF02-29	4110.45	3987.98	4220.25	-0.0812988	0.303709	-0.267687	0.78894	0.879999	FALSE
s__Firmicutes_bacterium_TM09-10	4107.21	4620.45	3647.06	0.341391	0.407991	0.836761	0.402727	0.617468	FALSE
s__Lacticaseibacillus_paracasei	4081.49	5605.18	2715.42	1.04524	0.426573	2.45032	0.014273	0.0723628	FALSE
s__Bacteroides_sp._Marseille-P8574	4072.92	5987.31	2356.58	1.34531	0.517924	2.5975	0.00939054	0.0541978	FALSE
s__Roseburia_rectibacter	4018.14	5733.65	4851.8	1.20879	0.482706	2.5042	0.0122728	0.0651982	FALSE
s__Desulfotomaculum_sp._OF05-3	3997.77	4056.1	3945.47	0.0399309	0.439996	0.090753	0.927689	0.958056	FALSE
s__Alistipes_sp._AM16-43	3989.41	5526.77	2611.08	1.08182	0.635145	1.70326	0.0885194	0.244486	FALSE
s__Bacteroidales_bacterium_43_8	3988.61	4233.17	3769.35	0.167419	0.542246	0.308752	0.75751	0.8651	FALSE
s__Butyricimonas_faecalis	3970.2	5895.98	2243.64	1.39407	0.59755	2.33298	0.0196491	0.0917648	FALSE
s__Porphyromonas_crevioricanis	3954.72	4738.95	3251.62	0.543395	0.462293	1.17544	0.239821	0.457749	FALSE
s__Firmicutes_bacterium_CAG:24053_14	3949.68	4266	3666.08	0.218767	0.507568	0.431011	0.66646	0.811567	FALSE
s__Eubacterium_sp._CAG:274	3947.33	3771.68	4104.8	-0.121975	0.619585	-0.196866	0.843932	0.910268	FALSE
s__Mediterraneibacter_glycyrrhizinilyticus	3942.41	11136.2	7996.38	-0.344736	0.36118	-0.95447	0.339846	0.562558	FALSE
s__Latilactobacillus_sakei	3941.45	3898.3	3980.13	-0.0304724	0.290867	-0.104764	0.916563	0.953822	FALSE
s__Clostridium_sp._AM34-11AC	3921.48	4204.36	3667.86	0.196876	0.437627	0.449873	0.652802	0.805094	FALSE
s__Ruminococcus_sp._MCC718	3909.82	3707.19	4091.49	-0.142496	0.524245	-0.271812	0.785766	0.87818	FALSE
s__Oscillibacter_sp._KLE_1728	3871.91	3813.03	3924.69	-0.0411916	0.420539	-0.0979496	0.921972	0.956418	FALSE
s__Streptococcus_suis	3869.57	3435.18	4259.02	-0.310652	0.250478	-1.24024	0.214886	0.428087	FALSE
s__Clostridium_perfringens	3854.84	4754.09	10046.2	0.640655	0.417768	1.53352	0.125148	0.303763	FALSE
s__Bacteroides_sp._9_1_42FAA	3854.46	4333.57	3424.92	0.339463	0.494873	0.68596	0.492738	0.687671	FALSE
s__Merdimmobilis_hominis	3852.18	3668.69	4016.7	-0.130397	0.407743	-0.319802	0.749118	0.862944	FALSE
s__Bacteroides_caccae_CAG:21	3851.32	3681.84	4003.27	-0.120725	0.529108	-0.228166	0.819517	0.898108	FALSE
s__Firmicutes_bacterium_CAG:176_63_11	3844.96	3723.86	3953.53	-0.0862701	0.64034	-0.134725	0.892829	0.941856	FALSE
s__Clostridium_sp._AF46-9NS	3836.63	4298.39	6211.9	0.328714	0.428182	0.767697	0.442667	0.652797	FALSE
s__Bacteroides_sp._KFT8	3832.27	5118.09	2679.46	0.93353	0.607382	1.53697	0.1243	0.302741	FALSE
s__Lachnospiraceae_bacterium_A4	3825.84	3827.16	3824.66	0.0010544	0.265539	0.00397078	0.996832	0.997569	FALSE
s__Bacteroides_sp._D22	3820.42	9690.94	3182.41	0.510073	0.51471	0.990991	0.32169	0.544941	FALSE
s__Holdemanella_porci	3802.93	2742.97	4753.23	-0.792842	0.568747	-1.39402	0.163313	0.363213	FALSE
s__Ruminococcus_sp._CAG:488	3791.51	4577.65	3086.7	0.568598	0.636386	0.893478	0.371601	0.589928	FALSE
s__Firmicutes_bacterium_CAG:65	3773.25	3189.84	4296.32	-0.429526	0.571939	-0.750999	0.452653	0.660718	FALSE
s__Alistipes_putredinis_CAG:67	3749.16	4245.99	3303.72	0.362149	0.622455	0.581807	0.560696	0.738312	FALSE
s__Roseburia_inulinivorans_CAG:15	3735.67	3046.11	4353.9	-0.515317	0.559997	-0.920215	0.35746	0.577461	FALSE
s__Kluyvera_ascorbata	3733.18	4323.82	3203.63	0.432437	0.729464	0.592814	0.553306	0.732929	FALSE
s__Alistipes_sp._CAG:29	3729.6	4855.75	2719.95	0.836153	0.661307	1.26439	0.206089	0.416769	FALSE
s__Roseburia_sp._CAG:18_43_25	3716.86	4429.23	7936.11	0.525068	0.602639	0.871282	0.3836	0.601905	FALSE
s__Faecalibacterium_hominis	3708.02	3321	4055	-0.287985	0.482864	-0.596409	0.550902	0.731252	FALSE
s__Bacteroides_sp._2_1_33B	3682.14	6269.28	6415.75	-0.101062	0.504654	-0.200261	0.841277	0.908507	FALSE
s__Faecalibacillus_faecis	3670.66	2720.13	4522.87	-0.733679	0.38054	-1.92799	0.0538558	0.178215	FALSE
s__Solobacterium_moorei	3633.21	3660.41	3608.81	0.0204271	0.508184	0.0401963	0.967937	0.981468	FALSE
s__Lachnospiraceae_bacterium_7_1_58FAA	3626.53	4108.86	3194.1	0.363239	0.53091	0.684183	0.49386	0.688035	FALSE
s__Faecalibacterium_sp._AM43-5AT	3613.92	3051.3	4118.35	-0.432735	0.45335	-0.954527	0.339817	0.562558	FALSE
s__Oscillibacter_sp._CAG:241_62_21	3613	3922.9	3335.17	0.234269	0.587241	0.398932	0.689943	0.827205	FALSE
s__Clostridium_sp._AM49-4BH	3600.4	4429.01	2857.5	0.632187	0.520547	1.21447	0.224569	0.439009	FALSE
s__Waltera_intestinalis	3573.98	4070.73	5704.5	0.379852	0.4427	0.858035	0.390873	0.607683	FALSE
s__Clostridium_sp._CAG:217_53_7	3542.81	1882.92	5030.98	-1.41766	0.719153	-1.9713	0.0486896	0.168003	FALSE
s__Faecalibacterium_sp._AF27-11BH	3503.5	3081.37	3881.96	-0.333189	0.429131	-0.776428	0.437496	0.647589	FALSE
s__Veillonella_sp._oral_taxon_158	3466.29	68614.1	25656.2	1.30902	0.625933	2.0913	0.0365009	0.13862	FALSE
s__Oscillibacter_sp.	3459.59	2819.98	4033.04	-0.516001	0.50836	-1.01503	0.310092	0.532656	FALSE
s__Clostridiales_bacterium_59_14	3459.27	3338.13	3567.89	-0.0958972	0.453595	-0.211416	0.832563	0.904481	FALSE
s__Hungatella_effluvii	3446.14	10393.4	25177.7	0.0958803	0.40203	0.23849	0.811501	0.892902	FALSE
s__Porphyromonas_sp._31_2	3434.62	4201.48	4642.5	0.612787	0.55047	1.11321	0.265619	0.48287	FALSE
s__Candidatus_Phytoplasma_australiense	3431.68	3757.43	3139.62	0.25913	0.275698	0.939907	0.347265	0.569277	FALSE
s__Bacteroides_sp._43_108	3424.18	2940.53	3857.79	-0.391555	0.52578	-0.744713	0.456445	0.663479	FALSE
s__Bacteroides_sp._AF25-38AC	3399.26	4368.99	2529.85	0.788286	0.597064	1.32027	0.186745	0.392021	FALSE
s__Prevotella_sp._885	3390.62	22889.4	7257.13	0.275399	0.791386	0.347995	0.727844	0.852028	FALSE
s__Oscillibacter_sp._CAG:241	3387.94	2758.35	3952.4	-0.518772	0.565625	-0.917167	0.359055	0.578722	FALSE
s__Ruminococcus_sp._AF32-2AC	3376.85	2145.93	4480.43	-1.06217	0.481892	-2.20417	0.0275125	0.115852	FALSE
s__Parabacteroides_sp._AF39-10AC	3374.66	3395.04	3356.39	0.0162918	0.526427	0.0309479	0.975311	0.985572	FALSE
s__Megamonas_rupellensis	3340.52	1845.28	4681.08	-1.34339	0.748163	-1.79558	0.0725613	0.214188	FALSE
s__Clostridium_sp._AF28-12	3340.11	3504.62	3192.62	0.134412	0.425747	0.315709	0.752223	0.862944	FALSE
s__Anaerotignum_sp._MSJ-24	3314.41	3101.68	7565.18	-0.176258	0.409972	-0.429926	0.667249	0.811567	FALSE
s__Bacteroides_sp._AR29	3299.65	4443.41	2274.22	0.966203	0.520953	1.85468	0.0636416	0.197539	FALSE
s__Bacteroides_humanifaecis	3292.15	4743.93	1990.56	1.2531	0.54825	2.28563	0.0222761	0.10124	FALSE
s__Faecalibacterium_sp._BCRC_81149	3265.87	2839.57	3648.06	-0.361307	0.424931	-0.850272	0.395174	0.611202	FALSE
s__Parabacteroides_sp._CH2-D42-20	3260.53	2898.54	3585.07	-0.306962	0.561255	-0.546921	0.584433	0.753109	FALSE
s__Blautia_stercoris	3233.74	3576.42	27542.5	-0.240874	0.371124	-0.64904	0.516312	0.707665	FALSE
s__Bacteroides_sp._AF27-10BH	3232.86	4476.15	2118.19	1.07929	0.527143	2.04743	0.0406161	0.149673	FALSE
s__Alistipes_sp._CAG:53	3226.13	4555.05	2034.67	1.16268	0.628158	1.85093	0.0641791	0.197997	FALSE
s__Alistipes_sp._56_sp_Nov_56_25	3191.74	4548.71	1975.13	1.20353	0.563207	2.13693	0.0326041	0.13011	FALSE
s__Firmicutes_bacterium_CAG:56	3183.17	3033.68	3317.19	-0.129085	0.654475	-0.197234	0.843644	0.910234	FALSE
s__Faecalibacterium_sp._OM04-11BH	3180.43	3053.45	3294.27	-0.109681	0.443353	-0.24739	0.804606	0.888341	FALSE
s__Blautia_sp._AF26-2	3170.24	2392.24	3867.76	-0.693651	0.43325	-1.60104	0.109368	0.282426	FALSE
s__Barnesiella_sp._B2-R-119	3154.82	1980.8	4207.4	-1.08675	0.633409	-1.71571	0.0862155	0.239945	FALSE
s__Bacteroides_faecalis	3145.05	3420.06	2898.48	0.238894	0.440146	0.54276	0.587295	0.755154	FALSE
s__Candidatus_Nitrosoglobus_terrae	3140.43	3293.61	3003.1	0.132523	0.307526	0.430932	0.666518	0.811567	FALSE
s__Candidatus_Bacteroides_intestinigallinarum	3125.84	4151.07	2206.67	0.911476	0.561088	1.62448	0.104273	0.272291	FALSE
s__Bacteroides_pectinophilus	3111.26	3672.59	2608	0.493545	0.31367	1.57345	0.115614	0.292867	FALSE
s__Tannerella_sp._AF04-6	3096.65	2028.21	4054.56	-0.999382	0.652532	-1.53155	0.125635	0.304367	FALSE
s__Clostridium_phoceensis	3095.5	8624.22	2744.38	0.345583	0.409772	0.843354	0.39903	0.615705	FALSE
s__Astraeus_odoratus	3094.94	4710.81	1646.22	1.51669	0.737566	2.05634	0.0397494	0.148548	FALSE
s__Flintibacter_faecis	3094.02	3389.57	2829.05	0.261001	0.339922	0.767826	0.442591	0.652797	FALSE
s__Dorea_sp._AF36-15AT	3079.96	2055.07	3998.83	-0.960318	0.446989	-2.14842	0.0316808	0.128239	FALSE
s__Lacrimispora_amygdalina	3077.15	3458.36	2735.38	0.338167	0.367258	0.920788	0.357161	0.57724	FALSE
s__Faecalibacterium_sp._HTF-F	3073.73	4688	3833.79	-0.784185	0.451502	-1.73684	0.082416	0.233206	FALSE
s__Clostridium_sp._TF08-15	3071.78	2908.35	3218.31	-0.146021	0.427334	-0.341703	0.732574	0.853935	FALSE
s__Laedolimicola_ammoniilytica	3065.68	3446.23	2724.5	0.339331	0.365177	0.929222	0.352774	0.572734	FALSE
s__Streptococcus_sp._HMSC072G04	3055.14	4532.23	1730.85	1.38844	0.56219	2.46971	0.0135224	0.0693485	FALSE
s__Burkholderiales_bacterium	3020.8	3781.37	2338.91	0.693168	0.757049	0.915619	0.359867	0.579048	FALSE
s__Anthropogastromicrobium_aceti	2994.8	2861.79	3114.04	-0.121915	0.441211	-0.276319	0.782303	0.876049	FALSE
s__Herelleviridae_sp.	2985.85	3376.85	2635.29	0.357591	0.488175	0.732505	0.46386	0.670146	FALSE
s__Faecalibacterium_sp._Marseille-Q4896	2964.58	2819.09	3095.02	-0.134805	0.429907	-0.313567	0.75385	0.863708	FALSE
s__Clostridium_sp._MCC328	2962.92	3284.03	2675.02	0.295909	0.473976	0.624314	0.532422	0.719478	FALSE
s__Lachnospiraceae_bacterium_8_1_57FAA	2957.67	3690.61	4882.52	0.681716	0.535135	1.27391	0.202694	0.412113	FALSE
s__Faecalibacterium_sp._I4-1-79	2930.69	2438.91	3371.6	-0.467376	0.446251	-1.04734	0.294944	0.516624	FALSE
s__Bacteroides_sp._AM30-16	2926.1	4213.98	1771.44	1.25011	0.542142	2.30587	0.0211177	0.0972179	FALSE
s__Clostridium_sp._AM42-4	2904.82	3205.7	2635.07	0.28287	0.428391	0.660307	0.509057	0.700964	FALSE
s__Faecalibacterium_sp._AF10-46	2897.57	2890.64	2903.79	-0.00675375	0.428689	-0.0157544	0.98743	0.993216	FALSE
s__Bacteroides_sp._AF37-16AC	2849.23	3706.33	2080.8	0.832674	0.521513	1.59665	0.110344	0.283354	FALSE
s__Blautia_sp._OF03-13	2834.48	2213.39	3391.31	-0.616411	0.393056	-1.56825	0.116822	0.294041	FALSE
s__Blautia_sp._AM23-13AC	2826.47	2445.69	3167.86	-0.373861	0.421888	-0.886162	0.37553	0.592855	FALSE
s__Burkholderiales_bacterium_1_1_47	2824.27	3687.66	2050.2	0.847048	0.792125	1.06934	0.284918	0.505037	FALSE
s__uncultured_Flavonifractor_sp.	2815.67	3454.22	3268.13	-0.499337	0.255288	-1.95597	0.0504683	0.170537	FALSE
s__Ruminococcus_sp._TF10-6	2805.42	2205.46	3343.32	-0.600236	0.454595	-1.32038	0.18671	0.392021	FALSE
s__Subdoligranulum_sp._60_17	2803.87	2067.74	3463.85	-0.744329	0.548078	-1.35807	0.174442	0.377046	FALSE
s__Firmicutes_bacterium_CAG:102	2795.98	2519.29	3044.04	-0.272659	0.617392	-0.441631	0.658756	0.807766	FALSE
s__Allisonella_histaminiformans	2793.73	10121.6	1832.14	1.0776	0.704044	1.53058	0.125873	0.304528	FALSE
s__Anaerotignum_lactatifermentans	2787.9	2331.01	6145.92	-0.455749	0.359377	-1.26816	0.20474	0.415322	FALSE
s__Dorea_sp._AM58-8	2785.94	1998.55	3491.88	-0.805201	0.404233	-1.99192	0.0463797	0.16385	FALSE
s__Firmicutes_bacterium_CAG:555	2781.09	2754.36	10802.5	-0.0261888	0.570778	-0.0458825	0.963404	0.979001	FALSE
s__Clostridium_sp._OF03-18AA	2768.69	2860.72	2686.18	0.0903371	0.415004	0.217678	0.82768	0.902601	FALSE
s__Clostridium_sp._AF23-8	2751.63	3589.45	2000.48	0.843381	0.548035	1.53892	0.123824	0.302731	FALSE
s__Yeguia_hominis	2731.49	2688.76	2769.8	-0.0425995	0.373046	-0.114194	0.909084	0.9511	FALSE
s__Butyricicoccus_sp._AM28-25	2729.79	2865.82	2607.83	0.136411	0.315236	0.432727	0.665213	0.810757	FALSE
s__Bacteroides_sp._D1	2716.88	7288.04	2383.58	0.373899	0.493745	0.75727	0.448888	0.65769	FALSE
s__Clostridium_sp._AF43-10	2692.13	3046.91	2374.04	0.359986	0.572466	0.628834	0.529458	0.718478	FALSE
s__Roseburia_intestinalis_CAG:13	2690.49	8591.63	2654.86	1.36708	0.596024	2.29366	0.0218101	0.0995422	FALSE
s__Bacteroides_sp._AM32-11AC	2685.75	3797.65	1688.88	1.16895	0.54747	2.13518	0.0327463	0.13031	FALSE
s__Bacteroides_sp._AF26-10BH	2677.35	3539.41	1904.46	0.893944	0.512762	1.74339	0.0812657	0.23161	FALSE
s__Clostridium_sp._Marseille-P7770	2674.5	2944.16	2432.74	0.274743	0.387496	0.709023	0.47831	0.679043	FALSE
s__Firmicutes_bacterium_CAG:95	2670.77	2085.74	3195.28	-0.615222	0.532794	-1.15471	0.248209	0.465245	FALSE
s__Agathobaculum_butyriciproducens	2667.31	2741.3	2600.98	0.0763476	0.239627	0.31861	0.750022	0.862944	FALSE
s__Clostridium_sp._OM08-29	2651.86	3092.27	2257.02	0.454202	0.544691	0.83387	0.404354	0.618907	FALSE
s__Prevotella_intermedia	2646.61	11755.8	2111.93	1.08996	0.508546	2.1433	0.0320893	0.128877	FALSE
s__Streptococcus_infantis	2640.89	3071.53	2254.8	0.445623	0.494931	0.900374	0.367921	0.585846	FALSE
s__Cronobacter_sakazakii	2637.46	3743.75	1645.61	1.18565	0.747175	1.58685	0.112547	0.286939	FALSE
s__Bacteroides_sp._AF18-33	2626.94	3333.33	1993.63	0.741268	0.557416	1.32983	0.183575	0.389185	FALSE
s__Bilophila_sp._4_1_30	2612.71	2749.97	2489.64	0.143757	0.633227	0.227023	0.820406	0.898251	FALSE
s__Clostridium_sp._CAG:575	2606.57	3445.45	1854.47	0.893792	0.612718	1.45873	0.144638	0.333363	FALSE
s__Faecalibacterium_sp._Marseille-Q3530	2605.62	1997.26	3151.04	-0.657854	0.432473	-1.52114	0.128224	0.30791	FALSE
s__Akkermansia_muciniphila_CAG:154	2599.5	18188.9	2900.71	1.5284	0.974283	1.56874	0.116709	0.293964	FALSE
s__Clostridiales_bacterium_KLE1615	2546.39	2435.76	2645.57	-0.119426	0.302687	-0.394552	0.693173	0.828637	FALSE
s__Firmicutes_bacterium_CAG:176	2533.41	4017.61	2841.54	-0.375806	0.61709	-0.608997	0.542526	0.726907	FALSE
s__Bacteroides_sp._AR20	2529.77	3733.12	3127.25	-0.746784	0.564343	-1.32328	0.185742	0.391767	FALSE
s__Lachnospiraceae_bacterium_OF11-28	2512.51	2826.91	2230.62	0.341798	0.425571	0.803152	0.421887	0.633722	FALSE
s__Ruminococcus_sp._AM28-29LB	2511.06	1337.74	3563	-1.41299	0.622782	-2.26884	0.0232783	0.103528	FALSE
s__Ruminococcus_flavefaciens	2509.45	2543.05	2479.32	0.0369027	0.434155	0.0849989	0.932262	0.960723	FALSE
s__Bacteroides_sp._AF32-15BH	2506.88	2917.51	2138.73	0.448026	0.559241	0.801131	0.423056	0.63446	FALSE
s__butyrate-producing_bacterium_SS3/4	2500.74	2598.71	2412.91	0.106962	0.453065	0.236086	0.813366	0.893847	FALSE
s__Wujia_chipingensis	2480.83	2703.1	2281.56	0.244592	0.535682	0.456599	0.647959	0.802106	FALSE
s__Bacteroides_sp._CACC_737	2476.62	3645.39	1428.75	1.35154	0.560722	2.41035	0.0159371	0.0788345	FALSE
s__Prevotellamassilia_timonensis	2476.11	12038.9	13884.1	-0.767611	0.527152	-1.45615	0.145352	0.334202	FALSE
s__Megamonas_hypermegale	2475.6	1348.63	3485.98	-1.3707	0.709241	-1.93263	0.053282	0.177142	FALSE
s__Lawsonibacter_asaccharolyticus	2474.93	5083.33	2409.59	0.0805663	0.30538	0.263823	0.791916	0.880979	FALSE
s__Fusicatenibacter_sp._2789STDY5834925	2470.61	2746.94	2222.87	0.305186	0.319698	0.954606	0.339777	0.562558	FALSE
s__Bacteroides_sp._GM023	2460.36	3323.83	4305.73	0.97894	0.46126	2.12232	0.0338111	0.132348	FALSE
s__Blautia_sp._OM05-6	2455.07	1654.25	3173.04	-0.94035	0.40579	-2.31733	0.0204855	0.0950463	FALSE
s__Thermotalea_metallivorans	2448.62	2761.52	2168.09	0.348012	0.321699	1.08179	0.279345	0.500147	FALSE
s__Citrobacter_sp._FDAARGOS_156	2448.08	3888.25	1156.89	1.74872	0.694695	2.51725	0.0118274	0.063115	FALSE
s__Subdoligranulum_sp._AM16-9	2447.52	2560.12	3708.15	0.126062	0.445565	0.282926	0.777234	0.873705	FALSE
s__Blautia_sp._AF32-4BH	2422.78	1909.34	2883.12	-0.595114	0.409887	-1.4519	0.14653	0.33592	FALSE
s__Clostridium_sp._OF09-10	2421.1	3894.54	3877.57	-0.253416	0.401322	-0.631452	0.527745	0.716817	FALSE
s__Blautia_sp._AM47-4	2418.23	2649.84	2210.57	0.261409	0.431957	0.605174	0.545063	0.727706	FALSE
s__Clostridium_sp._AF36-4	2401.16	3223.27	1664.08	0.953783	0.458508	2.08019	0.0375082	0.141362	FALSE
s__Clostridium_sp._AM45-5	2400.88	2558.65	3666.58	0.179462	0.454562	0.394802	0.692989	0.828637	FALSE
s__Blautia_sp._AF17-9LB	2393.2	1977.42	2765.97	-0.485078	0.361873	-1.34047	0.180094	0.384186	FALSE
s__Bacteroides_sp._AM16-24	2377.12	5206.13	9986.93	0.347842	0.581875	0.597795	0.549977	0.730698	FALSE
s__Veillonella_sp._T11011-6	2376.05	44469	3684.88	0.628778	0.654709	0.960392	0.336858	0.560199	FALSE
s__Prevotella_disiens	2365.12	11583.1	1760.72	0.787986	0.435924	1.80762	0.0706654	0.211126	FALSE
s__Clostridium_sp._OF09-36	2359.84	2795.97	1968.84	0.506097	0.394447	1.28306	0.199473	0.408132	FALSE
s__Ruminococcus_sp._AF25-19	2352.36	1355.69	6089.55	-1.25976	0.722339	-1.744	0.0811585	0.23149	FALSE
s__Ruminococcus_sp._AF12-5	2348.63	1709.39	2921.73	-0.773186	0.502718	-1.53801	0.124046	0.302731	FALSE
s__Clostridiaceae_bacterium_AF29-16BH	2345.99	3015.38	1745.84	0.788386	0.446552	1.7655	0.0774802	0.224507	FALSE
s__Parabacteroides_sp._merdae-related_45_40	2341.06	2283.1	2393.01	-0.0679046	0.528947	-0.128377	0.897851	0.94575	FALSE
s__Bacteroides_bouchesdurhonensis	2337.74	2601.6	2101.17	0.30841	0.459803	0.670744	0.502384	0.695548	FALSE
s__Phocaeicola_faecicola	2329.04	21205.9	7911.56	-0.904613	0.504186	-1.79421	0.0727804	0.214243	FALSE
s__Parabacteroides_sp._OF01-14	2326.51	2988.74	1732.78	0.78658	0.561873	1.39993	0.161536	0.359936	FALSE
s__Streptococcus_sp._263_SSPC	2323.24	1841.65	2755.01	-0.581298	0.510441	-1.13881	0.254781	0.472348	FALSE
s__Faecalibacterium_sp._CLA-AA-H233	2312.89	8257.97	10364.5	-0.53186	0.423618	-1.25552	0.20929	0.420949	FALSE
s__Bacteroides_sp._14(A)	2308.68	3181.64	1526.03	1.06001	0.639497	1.65756	0.0974059	0.260802	FALSE
s__Bacteroides_sp._AM56-10ce	2306.58	3507.91	1229.53	1.51242	0.591915	2.55513	0.0106148	0.0592229	FALSE
s__Blautia_caecimuris	2301.49	5363.18	1852.16	0.597136	0.488068	1.22347	0.221153	0.435444	FALSE
s__Streptococcus_anginosus	2297.25	3811.24	2710.97	-0.562838	0.385997	-1.45814	0.144801	0.333521	FALSE
s__Faecalibacterium_sp._DFI.5.82	2292.75	2685.36	1940.75	0.468232	0.415298	1.12746	0.259548	0.477203	FALSE
s__Bacteroides_sp._AF32-8BH	2279.39	2869.84	1750.03	0.713455	0.475811	1.49945	0.133757	0.316281	FALSE
s__Faecalibacterium_sp._I4-3-84	2270.36	2248.32	2290.12	-0.0267267	0.448484	-0.0595935	0.952479	0.973926	FALSE
s__Ruminococcus_sp._AM57-5	2253.68	2127.92	2366.42	-0.153258	0.511202	-0.299799	0.76433	0.870035	FALSE
s__Clostridiaceae_bacterium_AF18-31LB	2250.31	3003.95	1574.64	0.931591	0.395811	2.35362	0.0185914	0.0882161	FALSE
s__Anaerostipes_caccae	2237.94	1907.14	2534.52	-0.411261	0.39603	-1.03846	0.299056	0.520987	FALSE
s__Eubacterium_sp._TM06-47	2237.42	2071.37	2386.29	-0.203337	0.297648	-0.683148	0.494513	0.688675	FALSE
s__Lacrimispora_sp._210928-DFI.3.58	2224.8	2577.23	1908.83	0.432555	0.321382	1.34592	0.178328	0.381795	FALSE
s__Hydrogenoanaerobacterium_saccharovorans	2224.79	2508.56	3371.59	0.348974	0.42502	0.821077	0.411602	0.625199	FALSE
s__Jingyaoa_shaoxingensis	2217.13	1927.27	2477.01	-0.362358	0.357473	-1.01367	0.310742	0.53322	FALSE
s__Faecalibacterium_sp._I3-3-89	2204.03	6487.81	9120.14	-0.449695	0.404349	-1.11215	0.266075	0.483452	FALSE
s__Blautia_sp._AF34-10	2202.7	1560.19	2778.75	-0.833589	0.422244	-1.97419	0.0483605	0.167355	FALSE
s__Staphylococcus_aureus	2202.43	2764.92	1698.12	0.702842	0.463126	1.5176	0.129114	0.308718	FALSE
s__Firmicutes_bacterium_CAG:24	2200.32	2502.34	1929.54	0.375114	0.517679	0.724608	0.468693	0.670585	FALSE
s__Enterococcus_durans	2197.62	1857.67	46841.6	-0.850374	0.505771	-1.68134	0.0926964	0.2511	FALSE
s__Veillonella_sp._CLA-AA-H247	2193.02	45327.8	3604.11	0.576533	0.62056	0.929053	0.352862	0.572734	FALSE
s__Intestinimonas_sp._MSJ-38	2191.13	2585.11	1837.92	0.492391	0.414485	1.18796	0.234849	0.452071	FALSE
s__Pseudoruminococcus_massiliensis	2186.98	1826.88	2509.83	-0.457766	0.404408	-1.13194	0.257659	0.47531	FALSE
s__Bacteroides_sp._AF36-11BH	2184.92	3092.34	1371.37	1.17326	0.539295	2.17554	0.0295895	0.121855	FALSE
s__Subdoligranulum_sp._AF14-43	2179.43	1740.05	2573.36	-0.564068	0.452005	-1.24792	0.212059	0.424617	FALSE
s__Lachnoclostridium_pacaense	2168.09	3113.83	1320.17	1.23788	0.504129	2.45548	0.0140697	0.071536	FALSE
s__Caproiciproducens_galactitolivorans	2167.86	3004.04	2651.41	-0.702609	0.422061	-1.66471	0.0959705	0.257808	FALSE
s__Firmicutes_bacterium_AF25-13AC	2166.16	2184.36	2149.83	0.0229915	0.400435	0.0574163	0.954214	0.974224	FALSE
s__Clostridium_sp._AF37-5	2160.93	3080.8	1336.21	1.20512	0.541807	2.22427	0.0261304	0.112087	FALSE
s__Bacteroides_timonensis	2154.37	2772.15	1600.51	0.792397	0.570183	1.38972	0.164613	0.364583	FALSE
s__Bacteroides_parvus	2140.21	2965.65	1400.16	1.08282	0.550286	1.96774	0.0490984	0.168968	FALSE
s__Blautia_sp._AF19-13LB	2139.59	2038.04	2230.64	-0.130351	0.411829	-0.316517	0.75161	0.862944	FALSE
s__Anaerotruncus_sp.	2138.51	2938.11	2755.35	-0.925243	0.502972	-1.83955	0.065834	0.201122	FALSE
s__Bacillota_bacterium	2138.03	2353.89	1944.51	0.275721	0.47944	0.57509	0.565231	0.739924	FALSE
s__Parabacteroides_sp._AF27-14	2135.93	2607.17	3005.81	0.605088	0.540116	1.12029	0.262589	0.480868	FALSE
s__Ruminococcus_sp._AM22-14LB	2122	1716.15	2485.87	-0.534697	0.428128	-1.24892	0.211695	0.424347	FALSE
s__Suilimivivens_aceti	2120.35	8388.76	8815.81	0.129622	0.328493	0.394595	0.693142	0.828637	FALSE
s__Ruminococcus_sp._AM42-11	2118.35	1625.57	2560.15	-0.655947	0.388263	-1.68944	0.0911351	0.248958	FALSE
s__Blautia_sp._OF03-15BH	2115.68	1549.94	2622.9	-0.75876	0.350574	-2.16434	0.0304386	0.124898	FALSE
s__Shigella_genomosp._SF-2015	2115.23	2951.79	1365.2	1.11229	0.767272	1.44966	0.147152	0.336538	FALSE
s__Ruminococcus_sp._AM43-6	2114.55	1817.75	5797.52	-0.389334	0.650116	-0.598868	0.549261	0.730168	FALSE
s__Butyricimonas_synergistica	2097.08	2636.64	1613.33	0.708474	0.65379	1.08364	0.278524	0.49918	FALSE
s__Anaerotruncus_sp._CAG:390	2078.64	1765.34	2359.53	-0.418297	0.523644	-0.79882	0.424395	0.636145	FALSE
s__Blautia_sp._AM29-29	2075.98	1562.09	2536.71	-0.700408	0.410485	-1.70629	0.0879536	0.243638	FALSE
s__Streptococcus_gordonii	2071.63	2184.78	1970.19	0.148736	0.530688	0.28027	0.779271	0.87422	FALSE
s__Blautia_sp._OM06-15AC	2064.98	1460.16	2607.23	-0.837128	0.480515	-1.74215	0.0814827	0.231857	FALSE
s__Faecalitalea_cylindroides	2056.67	1681.84	2392.72	-0.508689	0.235679	-2.1584	0.0308969	0.126071	FALSE
s__Phocaeicola_salanitronis	2051.64	2326.24	1805.45	0.366506	0.570535	0.642391	0.52062	0.710827	FALSE
s__Eubacterium_sp._AF17-7	2047.91	3594.31	2064.75	-0.0248028	0.430136	-0.0576626	0.954017	0.974224	FALSE
s__Clostridium_sp._AF50-3	2047.62	2490.46	3094.92	0.594182	0.34581	1.71823	0.0857545	0.239329	FALSE
s__Clostridium_sp._AM30-24	2045.2	4281.2	1882.75	0.241599	0.361265	0.668759	0.503649	0.696619	FALSE
s__Roseburia_sp._CLA-AA-H209	2040	3302.42	1938.51	0.151409	0.401327	0.37727	0.705973	0.837739	FALSE
s__Bacteroides_intestinalis_CAG:315	2037.36	2135.66	1949.22	0.1316	0.607668	0.216566	0.828546	0.902991	FALSE
s__Veillonella_sp._S13053-19	2032.31	39845.8	16630.4	1.28047	0.605075	2.11622	0.0343263	0.133621	FALSE
s__Odoribacter_laneus	2031.73	2213.92	1868.39	0.244607	0.487648	0.501606	0.615944	0.778196	FALSE
s__Parabacteroides_merdae_CAG:48	2030.86	2210.55	1869.75	0.241884	0.494231	0.489415	0.624548	0.785546	FALSE
s__Lacticaseibacillus_rhamnosus	2027.76	1833.18	2202.21	-0.265169	0.318003	-0.833857	0.404362	0.618907	FALSE
s__Parcubacteria_group_bacterium_ADurb.Bin216	2025.39	6139.57	4375.42	0.563294	0.982162	0.573525	0.566289	0.739924	FALSE
s__Clostridium_sp._CAG:492	2019.4	3818.56	4523.94	-0.288295	0.450465	-0.639994	0.522176	0.711585	FALSE
s__Blautia_schinkii	1997.05	2730.15	5328.06	-0.618393	0.343344	-1.80109	0.0716888	0.21285	FALSE
s__Bacteroides_dorei_CAG:222	1986.95	2172.57	1820.52	0.255004	0.606214	0.42065	0.674011	0.816997	FALSE
s__Clostridium_sp._AM42-36	1984.77	2574.79	1455.79	0.822555	0.574625	1.43146	0.152297	0.345635	FALSE
s__Blautia_faecicola	1976.39	1739.69	7586.87	-0.331081	0.384276	-0.861571	0.388923	0.606507	FALSE
s__Clostridium_botulinum	1974.6	2179.22	1791.15	0.282291	0.282603	0.998896	0.317845	0.540748	FALSE
s__Clostridium_sp._CAG:245_30_32	1972.38	3572.85	1817.8	0.23858	0.535271	0.445718	0.655801	0.806477	FALSE
s__Lachnospiraceae_bacterium_OM04-12BH	1972.1	11217.4	11181.3	0.145873	0.38479	0.379099	0.704614	0.837245	FALSE
s__Campylobacter_jejuni	1971.22	2195.94	1769.74	0.310612	0.421883	0.736252	0.461578	0.667909	FALSE
s__Leclercia_adecarboxylata	1968.44	2126.7	1826.56	0.218991	0.672518	0.325629	0.744705	0.861831	FALSE
s__Parabacteroides_sp._CAG:2	1962.38	2467.15	2665.66	0.708065	0.570165	1.24186	0.214288	0.427614	FALSE
s__Clostridium_sp._CAG:91	1961.93	1790.35	2115.76	-0.240784	0.601023	-0.400624	0.688697	0.826622	FALSE
s__Butyricicoccus_faecihominis	1960.02	1587.87	2293.68	-0.529598	0.246445	-2.14895	0.0316384	0.128239	FALSE
s__Prevotella_veroralis	1957.71	42243.1	4382.7	1.32174	0.56023	2.35929	0.0183101	0.0876878	FALSE
s__Clostridium_sp._AF20-17LB	1951.51	3419.8	3116.59	-0.140494	0.383164	-0.366668	0.713867	0.84065	FALSE
s__Clostridium_sp._OM04-12AA	1948.27	3417.11	2044.56	-0.15119	0.508239	-0.297478	0.766101	0.870602	FALSE
s__Prevotella_sp._CAG:732	1941.64	23197.6	5553.42	0.479152	0.597986	0.801278	0.422971	0.63446	FALSE
s__Ruminococcus_sp._AF46-10NS	1936.03	2658.34	14220.8	-0.619064	0.420997	-1.47047	0.141434	0.327891	FALSE
s__Citrobacter_amalonaticus	1931.3	3025.68	950.129	1.6708	0.706873	2.36364	0.0180961	0.0871459	FALSE
s__Clostridium_sp._MCC344	1928.32	2160.13	1720.49	0.32796	0.403419	0.812952	0.416245	0.628702	FALSE
s__Bacteroides_sp._A1C1	1926.06	2612.9	1310.28	0.996021	0.556682	1.78921	0.073581	0.2163	FALSE
s__Odoribacter_sp._43_10	1925.46	2052.08	1811.94	0.179897	0.52626	0.34184	0.732471	0.853935	FALSE
s__Bacteroides_difficilis	1914.17	8801.72	1725.71	0.299899	0.48328	0.62055	0.534896	0.720695	FALSE
s__Ruminococcus_champanellensis	1905.39	1930.45	1882.92	0.0361251	0.319703	0.112996	0.910034	0.951253	FALSE
s__Blautia_sp._OM07-19	1901.51	3191.34	4159.07	-0.584756	0.374874	-1.55987	0.11879	0.296628	FALSE
s__Ruminococcus_sp._OM08-13AT	1896.57	1486.05	2264.61	-0.607805	0.356865	-1.70318	0.0885351	0.244486	FALSE
s__Bacteroides_cellulosilyticus_CAG:158	1882.24	2584.83	1252.32	1.0455	0.507063	2.06188	0.0392193	0.146876	FALSE
s__Bacteroides_sp._AM26-11	1880.47	2306.06	1498.91	0.621447	0.589883	1.05351	0.292108	0.513682	FALSE
s__Alitiscatomonas_aceti	1875.99	3429.7	1851.08	0.0408464	0.451729	0.0904223	0.927952	0.958056	FALSE
s__Bacteroides_intestinalis_CAG:564	1874.77	1539.82	2175.08	-0.498417	0.594789	-0.837972	0.402047	0.617468	FALSE
s__Chlamydia_trachomatis	1852.44	1374.53	2280.92	-0.730838	0.405348	-1.80299	0.0713902	0.212319	FALSE
s__Butyribacter_intestini	1851.45	1989.74	2739.12	0.203856	0.394211	0.517124	0.60507	0.769404	FALSE
s__Acidaminococcus_intestini	1844.94	1837.6	101048	-1.17128	0.493313	-2.37432	0.0175813	0.0854773	FALSE
s__Neglectibacter_timonensis	1840.01	3225.28	2004.94	-0.275188	0.342174	-0.804235	0.421261	0.633586	FALSE
s__Veillonella_sp._AM51-8BH	1838.11	41734	2982.63	0.602449	0.611364	0.985418	0.324419	0.546697	FALSE
s__Clostridium_sp._AM16-23	1834.99	3836.54	3559.86	-0.177013	0.454371	-0.389577	0.696849	0.831353	FALSE
s__Bacteroides_sp._AM16-13	1830.29	5266.43	1609.39	0.367817	0.533912	0.688908	0.490881	0.687671	FALSE
s__Blautia_sp._AF19-1	1827.08	1242.33	2351.34	-0.921385	0.418019	-2.20417	0.0275125	0.115852	FALSE
s__Coprococcus_sp._CLA-AA-H212	1819.33	1979.42	1675.81	0.240229	0.546176	0.439838	0.660054	0.808908	FALSE
s__Weissella_confusa	1818.91	2561.35	12426.9	-0.366671	0.636294	-0.57626	0.56444	0.739924	FALSE
s__Clostridiales_bacterium_AF36-10	1813.17	1908.56	1727.64	0.143565	0.461124	0.311336	0.755545	0.864752	FALSE
s__Ruminococcus_sp._CAG:403	1810.91	2050.93	1595.72	0.362194	0.591762	0.61206	0.540498	0.725153	FALSE
s__Bacteroides_heparinolyticus	1807.05	7518.26	1309.16	0.851559	0.411851	2.06764	0.0386743	0.145141	FALSE
s__Faecalibacterium_sp._Marseille-Q0746	1798.26	1590.36	1984.66	-0.319415	0.34926	-0.914548	0.360429	0.57936	FALSE
s__Parabacteroides_sp._D25	1797.65	1625.92	1951.62	-0.263756	0.605106	-0.435884	0.662921	0.810239	FALSE
s__Bacteroides_sp._1001302B_160321_D4	1794.85	4531.05	1554.64	0.408109	0.560827	0.727692	0.466802	0.670387	FALSE
s__Blautia_segnis	1792.25	1219.58	2305.68	-0.919008	0.390371	-2.35419	0.018563	0.0881991	FALSE
s__Paraprevotella_clara_CAG:116	1789.26	2141.59	2167.12	-0.663698	0.67009	-0.990461	0.321949	0.54512	FALSE
s__Faecalibacterium_sp._IP-3-29	1785.42	1625.61	1928.69	-0.246443	0.468614	-0.525898	0.598959	0.764257	FALSE
s__Firmicutes_bacterium_CAG:114	1785.04	2109.29	1494.34	0.497406	0.433299	1.14795	0.250989	0.468987	FALSE
s__Veillonella_sp._DORA_A_3_16_22	1782.59	39707.4	3304.68	0.745497	0.598842	1.2449	0.213169	0.426339	FALSE
s__Gemella_sanguinis	1782.22	1945.69	1635.66	0.25	0.588349	0.424918	0.670897	0.814611	FALSE
s__Bacteroides_sp._BFG-606	1773.66	2174.53	1414.25	0.620516	0.465951	1.33172	0.182952	0.388419	FALSE
s__Dorea_ammoniilytica	1772.89	1412.24	2096.24	-0.569784	0.434692	-1.31078	0.189933	0.395675	FALSE
s__Bacteroides_sp._3_1_13	1770.69	4103.26	1580.58	0.327171	0.473398	0.691112	0.489495	0.687072	FALSE
s__Clostridium_sp._M62/1	1768.93	2026.65	1537.87	0.397394	0.223643	1.77691	0.075583	0.220324	FALSE
s__Blautia_sp._AF19-10LB	1754.6	3704.65	4585.14	-0.773129	0.376528	-2.05331	0.0400426	0.148849	FALSE
s__Elizabethkingia_anophelis	1750.18	2010.06	1517.19	0.406408	0.458744	0.885914	0.375664	0.592855	FALSE
s__Bacteroides_ovatus_CAG:22	1747.01	2460.68	1107.18	1.15188	0.579977	1.98607	0.0470253	0.165473	FALSE
s__Oscillibacter_hominis	1742.37	1703.51	1777.21	-0.0605873	0.37394	-0.162024	0.871287	0.926003	FALSE
s__Clostridiaceae_bacterium	1742.32	1695	1784.74	-0.0738157	0.26101	-0.282808	0.777324	0.873705	FALSE
s__Clostridium_sp.	1741.1	2933.59	1665.89	0.131462	0.476766	0.275737	0.78275	0.876187	FALSE
s__Allobacillus_salarius	1740.03	2246.54	1285.91	0.805164	0.624471	1.28935	0.197275	0.405671	FALSE
s__Clostridium_sp._42_12	1735.68	2338.33	1195.36	0.967937	0.75862	1.27592	0.201984	0.411377	FALSE
s__Campylobacter_coli	1733.11	1584.9	1865.98	-0.236492	0.263964	-0.895928	0.370291	0.588821	FALSE
s__Ruminococcus_sp._AF25-3LB	1728.7	1243.01	2164.14	-0.800022	0.443186	-1.80516	0.0710497	0.21166	FALSE
s__Eubacterium_callanderi	1726.08	1744.78	1709.32	0.0288191	0.262041	0.109979	0.912426	0.952353	FALSE
s__Butyrivibrio_crossotus	1725.23	23373.6	1953.21	-0.409835	0.298094	-1.37485	0.169178	0.369678	FALSE
s__Faecalibacterium_sp._CAG:82	1718.92	2500.16	2926.43	-0.329521	0.541811	-0.608184	0.543065	0.726907	FALSE
s__Prevotella_sp._Marseille-P4119	1717.52	26229.1	6099.11	-0.0704744	0.571724	-0.123267	0.901896	0.947764	FALSE
s__Bacteroides_sp._HPS0048	1714.39	5181.06	1201.32	0.928634	0.537434	1.7279	0.0840055	0.236199	FALSE
s__Butyricimonas_faecihominis	1714.14	1529.75	1879.46	-0.296844	0.549952	-0.539764	0.58936	0.756988	FALSE
s__Clostridium_sp._AF37-5AT	1713.31	2197.7	2071.82	-0.657667	0.415173	-1.58408	0.113175	0.288317	FALSE
s__Coprococcus_sp._AM11-30B	1713.16	1217.18	2157.84	-0.825754	0.394866	-2.09123	0.0365077	0.13862	FALSE
s__Streptococcus_agalactiae	1709	9261.95	1648.89	0.106453	0.299644	0.355266	0.722391	0.848159	FALSE
s__Schaalia_odontolytica	1706.32	1207.09	2153.89	-0.836118	0.486884	-1.71728	0.0859276	0.239519	FALSE
s__Bacteroides_sp._AM22-3LB	1702.44	1910.55	1515.86	0.334662	0.650521	0.514452	0.606936	0.770926	FALSE
s__Butyricicoccus_pullicaecorum	1700.97	1670.9	2896.42	-0.0483609	0.264289	-0.182985	0.85481	0.917546	FALSE
s__Bacteroidales_bacterium_43_36	1700.43	2690.03	3180.01	-0.351516	0.472255	-0.744337	0.456673	0.663539	FALSE
s__Ruminococcus_sp._AF31-14BH	1700.27	1477.56	1899.93	-0.362959	0.423293	-0.857465	0.391188	0.607754	FALSE
s__Coprobacter_secundus	1699.35	1828.47	1583.6	0.207476	0.469624	0.44179	0.658641	0.807766	FALSE
s__Lactobacillus_crispatus	1683.5	4336.95	1419.93	0.478336	0.331397	1.44339	0.14891	0.339921	FALSE
s__Parabacteroides_sp._AM44-16	1682.26	1649.81	1711.36	-0.0532645	0.576691	-0.0923623	0.92641	0.958056	FALSE
s__Eubacterium_sp._AF34-35BH	1677.69	1388.41	1937.04	-0.479991	0.52445	-0.915228	0.360072	0.579048	FALSE
s__Butyricicoccus_sp._AM42-5AC	1677.53	1258.29	2053.4	-0.705918	0.375925	-1.87781	0.0604066	0.190323	FALSE
s__Desulfovibrio_piger	1667.78	3905.72	5168.91	1.23287	0.620929	1.98552	0.0470871	0.165527	FALSE
s__Actinomyces_sp._ICM47	1662.84	1205.74	2072.65	-0.782351	0.526031	-1.48727	0.136943	0.321251	FALSE
s__Eubacterium_sp._AF36-5BH	1654.35	1148.31	2108.03	-0.875871	0.441993	-1.98164	0.0475193	0.165897	FALSE
s__Bacteroides_gallinarum	1644.69	2040.23	1290.07	0.661461	0.471647	1.40245	0.160782	0.358931	FALSE
s__Colidextribacter_sp._210702-DFI.3.9	1643.39	1669.52	1619.96	0.0438539	0.381268	0.115021	0.908428	0.950973	FALSE
s__Firmicutes_bacterium_CAG:240	1640.32	1757.39	1535.37	0.19511	0.571905	0.341158	0.732985	0.853935	FALSE
s__Dysosmobacter_acutus	1638.95	1881.28	1421.69	0.404224	0.456597	0.885297	0.375996	0.593116	FALSE
s__Parabacteroides_massiliensis	1637.01	1762.24	1524.73	0.209214	0.467632	0.44739	0.654594	0.806174	FALSE
s__Blautia_sp._OF09-25XD	1635.95	1101.65	2114.97	-0.942058	0.472576	-1.99345	0.0462121	0.163441	FALSE
s__Prevotella_sp._CAG:487	1635.43	631.495	2535.52	-2.00549	0.949239	-2.11273	0.0346237	0.134631	FALSE
s__Parabacteroides_gordonii	1631.54	1551.02	1703.74	-0.135698	0.523695	-0.259116	0.795546	0.88273	FALSE
s__Ruminococcus_sp._AF21-11	1617.59	1307.36	4512.41	-0.536323	0.64574	-0.830555	0.406225	0.62081	FALSE
s__Sodaliphilus_pleomorphus	1611.84	21843.2	12994	-1.71645	0.6947	-2.47077	0.0134821	0.0692419	FALSE
s__Prevotella_sp._B2-R-102	1609.47	49522.4	6037.2	1.28064	0.719845	1.77905	0.0752317	0.219699	FALSE
s__Firmicutes_bacterium_CAG:137	1607.54	4977.87	2223.87	0.227825	0.510353	0.446406	0.655304	0.806423	FALSE
s__Ruminococcus_sp._AF19-15	1605.13	1300.22	5975.45	-0.531173	0.620156	-0.856516	0.391713	0.60819	FALSE
s__Coprobacillus_sp._AF27-24BH	1604.93	1181.16	1984.87	-0.748312	0.569295	-1.31445	0.188694	0.394018	FALSE
s__Globicatella_sp._HMSC072A10	1604.3	1982.63	1265.11	0.647347	0.428568	1.51049	0.130919	0.311436	FALSE
s__Blautia_sp._AM42-2	1599.68	1065.05	2079.01	-0.966096	0.469638	-2.05711	0.0396759	0.14843	FALSE
s__Bacteroides_muris_(ex_Afrizal_et_al._2022)	1597.53	2121.49	1127.77	0.911335	0.526334	1.73148	0.0833668	0.235147	FALSE
s__Aeromonas_caviae	1596.15	2435.24	843.852	1.52869	0.71789	2.12942	0.0332195	0.131033	FALSE
s__Bacteroides_sp._CAG:875	1593.49	1331.32	1828.54	-0.457904	0.529903	-0.864127	0.387518	0.605646	FALSE
s__Adlercreutzia_equolifaciens	1585.37	2185.9	22882.7	-0.27928	0.461357	-0.605345	0.54495	0.727706	FALSE
s__Bacteroides_sp._CF01-10NS	1580.71	1718.57	1457.11	0.237853	0.642681	0.370095	0.711312	0.839535	FALSE
s__Firmicutes_bacterium_AF19-2LB	1579.7	1566.03	1591.96	-0.0229768	0.445157	-0.051615	0.958835	0.975859	FALSE
s__Clostridium_sp._OM02-18AC	1577.95	1907.3	1282.67	0.572254	0.42452	1.348	0.177658	0.381106	FALSE
s__Clostridium_sp._AF20-7	1577.65	1387.17	1748.42	-0.333406	0.307637	-1.08376	0.278469	0.49918	FALSE
s__Eubacterium_sp._CAG:86	1574.65	1683.79	1476.79	0.189317	0.611286	0.309703	0.756787	0.8651	FALSE
s__Aristaeella_lactis	1568.76	1580.76	1558	0.021094	0.648833	0.0325106	0.974065	0.985087	FALSE
s__Bacteroides_sp._AM16-15	1566.69	1708.76	1439.32	0.248565	0.617037	0.402837	0.687068	0.825805	FALSE
s__Alistipes_timonensis	1563.3	1872.87	1285.75	0.542717	0.470211	1.1542	0.248419	0.465245	FALSE
s__Bacteroides_sp._AF25-17LB	1562.92	1989.88	1180.12	0.753907	0.458352	1.64482	0.100007	0.265638	FALSE
s__Clostridium_sp._CAG:127	1562.76	1930.89	1232.71	0.64737	0.716576	0.903421	0.366302	0.584308	FALSE
s__Eubacterium_sp._36_13	1560.29	1706.64	1429.07	0.256178	0.595686	0.430055	0.667155	0.811567	FALSE
s__Bacteroides_sp._AM23-12	1557.74	2382.8	1863.21	-0.614105	0.568854	-1.07955	0.280343	0.500925	FALSE
s__Ruminococcaceae_bacterium_AM28-23LB	1555.87	1805.47	1332.1	0.438823	0.406127	1.08051	0.279916	0.500657	FALSE
s__Roseburia_porci	1555.7	2111.88	1057.06	0.998661	0.427076	2.33837	0.0193683	0.0909312	FALSE
s__Angelakisella_massiliensis	1552.39	2601.76	1668.1	-0.22867	0.375552	-0.608892	0.542596	0.726907	FALSE
s__Ligilactobacillus_ruminis	1544.08	1513.64	1571.38	-0.055196	0.362515	-0.152258	0.878983	0.931525	FALSE
s__Eubacterium_sp._AM49-13BH	1542.74	1461.33	1615.72	-0.145125	0.501972	-0.28911	0.772497	0.871922	FALSE
s__Citrobacter_werkmanii	1542.45	1950.57	1176.55	0.730134	0.514813	1.41825	0.156118	0.351611	FALSE
s__Marseilla_massiliensis	1539.57	7125.11	1784.75	-0.495023	0.584059	-0.847557	0.396685	0.613231	FALSE
s__Firmicutes_bacterium_AM41-11	1539.26	1141.28	1896.07	-0.731728	0.346796	-2.10997	0.034861	0.13511	FALSE
s__Bacteroides_sp._AM37-9	1531.22	4190.39	1517.65	0.0271339	0.495364	0.0547757	0.956317	0.974798	FALSE
s__Firmicutes_bacterium_HGW-Firmicutes-16	1520.83	1341.97	2987.06	-0.324762	0.523461	-0.620414	0.534985	0.720695	FALSE
s__Clostridium_sp._AM22-16AC	1519.46	2859.68	2702	0.477188	0.278933	1.71077	0.0871245	0.241529	FALSE
s__Lachnoclostridium_sp._An196	1513.15	1984.41	1090.64	0.86353	0.403475	2.14023	0.0323361	0.129563	FALSE
s__Acidaminococcus_fermentans	1505.86	5628.09	1896.6	0.612918	0.519322	1.18023	0.23791	0.455987	FALSE
s__Bacteroides_sp._AM41-16	1496.3	1436.14	1550.24	-0.109942	0.543407	-0.20232	0.839667	0.907947	FALSE
s__Faecalibacterium_sp._Marseille-Q4137	1495.08	1305.77	1664.81	-0.350202	0.409387	-0.855429	0.392314	0.60876	FALSE
s__Blautia_sp._AF14-40	1494.55	1335.35	1637.28	-0.295618	0.354817	-0.833157	0.404756	0.618978	FALSE
s__Prevotella_oris	1492	14936.9	1541.52	0.498487	0.440431	1.13182	0.257712	0.47531	FALSE
s__Bacteroides_sp._AM44-19	1490.3	2609.33	1562.75	-0.147872	0.520087	-0.284321	0.776164	0.873215	FALSE
s__Anaeromassilibacillus_sp._An200	1483.3	1747.41	1246.52	0.487532	0.329974	1.47749	0.139545	0.324996	FALSE
s__Blautia_sp._CAG:37	1480.96	1040.26	1876.07	-0.851862	0.518694	-1.64232	0.100524	0.266414	FALSE
s__Lachnospiraceae_bacterium_3_1_46FAA	1479.25	1533	2785.09	0.0994635	0.474498	0.209618	0.833966	0.904736	FALSE
s__Clostridium_sp._27_14	1466.69	1138.45	1760.98	-0.629248	0.52979	-1.18773	0.234939	0.452071	FALSE
s__Mediterraneibacter_butyricigenes	1460.36	1374.02	1537.76	-0.16242	0.249166	-0.651853	0.514496	0.705992	FALSE
s__Bacteroides_faecium	1459.14	1966.41	1004.35	0.968849	0.50243	1.92833	0.0538143	0.178215	FALSE
s__Ruminococcus_sp._AM31-15AC	1457.6	1222.22	4121.79	-0.449466	0.648337	-0.69326	0.488146	0.685991	FALSE
s__Candidatus_Gastranaerophilales_bacterium_HUM_18	1454.87	956.791	1901.42	-0.990317	0.460567	-2.15021	0.0315386	0.128239	FALSE
s__Parasutterella_excrementihominis_CAG:233	1451.79	1922.53	1029.75	0.900992	0.708576	1.27155	0.203532	0.413345	FALSE
s__Clostridium_sp._D43t1_170807_D5	1449.55	1696.56	1228.09	0.466167	0.593258	0.785775	0.431999	0.64151	FALSE
s__Clostridium_sp._1001270H_150608_G6	1436.56	1812.27	1099.71	0.720587	0.616351	1.16912	0.242356	0.460239	FALSE
s__Bacteroides_sp._AM25-34	1427.61	1467.03	1392.27	0.0761128	0.697474	0.109126	0.913102	0.952499	FALSE
s__Marvinbryantia_formatexigens	1427.21	2187.55	2009.55	-0.0722836	0.270275	-0.267445	0.789127	0.879999	FALSE
s__Faecalibacterium_sp._I2-3-92	1424.75	1214.55	1613.2	-0.409188	0.439996	-0.929982	0.35238	0.572734	FALSE
s__Coprobacillus_sp._AF36-10BH	1419.88	1083.76	1721.24	-0.666892	0.583883	-1.14217	0.253384	0.470767	FALSE
s__Firmicutes_bacterium_CAG:110_56_8	1413.23	2487.37	2615.86	-0.691075	0.584181	-1.18298	0.236817	0.454944	FALSE
s__Butyricimonas_hominis	1405.1	1229.05	1562.93	-0.346506	0.620261	-0.558646	0.576403	0.747369	FALSE
s__Hydrogeniiclostridium_mannosilyticum	1384.79	1294.98	1465.32	-0.177606	0.344002	-0.516293	0.60565	0.769567	FALSE
s__Bacteroides_ndongoniae	1384.72	1401.15	1369.99	0.0332959	0.503614	0.0661139	0.947287	0.971058	FALSE
s__Ruminococcus_sp._AF26-25AA	1382.67	1131.68	4500.06	-0.506831	0.708327	-0.715532	0.47428	0.675597	FALSE
s__Geosporobacter_subterraneus	1382.45	1396.6	1369.75	0.0264791	0.290583	0.0911243	0.927394	0.958056	FALSE
s__Clostridium_sp._CAG:389	1380.58	1835.83	972.429	0.916839	0.478416	1.91641	0.0553135	0.181214	FALSE
s__Yanshouia_hominis	1380.48	1653.41	1135.78	0.541851	0.306266	1.76922	0.0768573	0.223345	FALSE
s__Anaerotruncus_sp._CAG:528	1378.75	1646.91	1138.32	0.532909	0.633984	0.840571	0.400588	0.61605	FALSE
s__Ruminococcus_sp._AF14-10	1375.69	1127.15	1598.52	-0.504104	0.228016	-2.21083	0.0270474	0.114847	FALSE
s__Eubacterium_eligens_CAG:72	1371.11	1870.58	923.303	1.01843	0.524967	1.93999	0.0523803	0.175127	FALSE
s__Blautia_sp._AM46-5	1362.93	1337.62	2600.15	-0.0512247	0.506381	-0.101158	0.919425	0.955449	FALSE
s__Bacteroides_rhinocerotis	1360.71	1787.04	978.489	0.869649	0.557278	1.56053	0.118635	0.296556	FALSE
s__Faecalibacterium_sp._CLA-AA-H283	1355.69	1137.67	1551.15	-0.446891	0.419851	-1.0644	0.287146	0.507393	FALSE
s__Bacteroides_sp._AF15-14LB	1354.69	1768.05	984.093	0.845334	0.489912	1.72548	0.0844405	0.236876	FALSE
s__Odoribacteraceae_bacterium	1347.12	1380.63	1317.08	0.0689191	0.510692	0.134952	0.892649	0.941856	FALSE
s__bacterium_1XD42-54	1346.71	1071.29	1593.64	-0.572669	0.471736	-1.21396	0.224762	0.439145	FALSE
s__Coprobacillus_sp._AF24-1LB	1342.02	1191.72	1476.78	-0.308855	0.583406	-0.529401	0.596528	0.762611	FALSE
s__Clostridiaceae_bacterium_OF09-1	1339.82	1825.28	904.576	1.01271	0.472344	2.144	0.0320327	0.128877	FALSE
s__Firmicutes_bacterium_CAG:238	1337.32	1611.65	1091.37	0.562597	0.556153	1.01159	0.311736	0.53419	FALSE
s__Streptococcus_rubneri	1335.64	1450.05	1233.06	0.233393	0.575521	0.405533	0.685086	0.824953	FALSE
s__Firmicutes_bacterium_AM10-47	1334.14	1118.78	9301.52	-0.449348	0.382288	-1.17542	0.239827	0.457749	FALSE
s__Eubacterium_sp._CAG:252	1331.12	1403.31	2350.05	0.147543	0.46572	0.316806	0.751391	0.862944	FALSE
s__Lachnotalea_sp._AF33-28	1331.12	2415.79	1573.19	-0.567624	0.331784	-1.71083	0.0871132	0.241529	FALSE
s__Odoribacter_splanchnicus_CAG:14	1328.48	1325.11	1331.51	-0.00664788	0.511311	-0.0130016	0.989626	0.994175	FALSE
s__Bacteroides_finegoldii_CAG:203	1324.54	1415.58	1242.91	0.187299	0.50241	0.372802	0.709296	0.839299	FALSE
s__Faecalibacterium_sp._CLA-AA-H223	1324.08	1158.95	1472.13	-0.34498	0.400325	-0.86175	0.388825	0.606507	FALSE
s__bacterium_D16-51	1321.74	1483.66	1176.56	0.333202	0.29544	1.12781	0.259398	0.477175	FALSE
s__Coprococcus_sp._CAG:131-related_45_246	1321.61	1623.56	1050.91	0.62772	0.399595	1.57089	0.116208	0.293536	FALSE
s__Streptococcus_ilei	1314.59	813.62	1763.74	-1.11696	0.568597	-1.96441	0.0494826	0.168968	FALSE
s__Anaeromassilibacillus_sp._An250	1310.51	1421.26	1211.22	0.231045	0.425361	0.543173	0.58701	0.755062	FALSE
s__Ruminococcus_sp._AF37-20	1309.37	1066.38	3685.29	-0.518531	0.630939	-0.821839	0.411168	0.625179	FALSE
s__Acetatifactor_muris	1300.12	1163.6	1422.53	-0.289639	0.31642	-0.915364	0.360001	0.579048	FALSE
s__Bacteroides_sp._AM54-2NS	1299.38	1873.4	784.735	1.25544	0.590574	2.12579	0.0335205	0.131665	FALSE
s__Ruminococcus_sp._1001270H_150608_F2	1289.96	29277.6	7183.42	-0.231926	0.518063	-0.447679	0.654385	0.806174	FALSE
s__Ruminococcus_sp._OM06-36AC	1289.31	1085.15	3945.62	-0.439949	0.592392	-0.742665	0.457684	0.664194	FALSE
s__Faecalibacterium_sp._IP-1-18	1286.8	1100.81	1453.55	-0.401972	0.409011	-0.98279	0.325711	0.546756	FALSE
s__Kluyvera_cryocrescens	1281.9	1861.43	762.325	1.2876	0.764489	1.68427	0.0921303	0.249947	FALSE
s__Clostridiaceae_bacterium_AM27-36LB	1280.99	1683.67	919.974	0.87173	0.406732	2.14326	0.0320924	0.128877	FALSE
s__Blautia_sp._CAG:37_48_57	1279.64	875.159	1642.27	-0.909345	0.510761	-1.78037	0.0750151	0.219247	FALSE
s__Clostridium_sp._KLE_1755	1279.25	1462.59	4977.8	-0.555869	0.371601	-1.49587	0.134687	0.317424	FALSE
s__Akkermansia_sp._BIOML-A44	1279.23	1383.29	1185.94	0.222128	1.22035	0.182019	0.855567	0.918082	FALSE
s__Prevotella_sp._TF12-30	1274.76	18529.4	5196.68	1.10145	0.763696	1.44226	0.149229	0.339921	FALSE
s__Butyricicoccus_sp._AM27-36	1271.48	1303.09	1243.13	0.0694107	0.248996	0.278763	0.780427	0.874689	FALSE
s__Clostridium_sp._CAG:75	1269.45	1679.57	901.769	0.897117	0.618287	1.45097	0.146788	0.33592	FALSE
s__Clostridium_sp._OM05-9	1260.49	1527.11	1021.46	0.580261	0.497385	1.16663	0.243362	0.461284	FALSE
s__Clostridium_sp._AF23-6LB	1258.93	1230.98	1283.98	-0.0606827	0.436862	-0.138906	0.889524	0.940045	FALSE
s__Butyricicoccus_sp._AF24-19AC	1254.79	1208.33	1296.44	-0.100437	0.262541	-0.382558	0.702047	0.835312	FALSE
s__Parabacteroides_sp._AF19-14	1250.34	2464.61	2016.09	0.270334	0.499787	0.540899	0.588577	0.756529	FALSE
s__Butyricicoccus_sp._AM78-15b2TA	1248.53	1159.59	1328.27	-0.195853	0.222862	-0.878809	0.379505	0.597855	FALSE
s__Tyzzerella_sp._An114	1248.19	825.621	1627.04	-0.977846	0.482399	-2.02705	0.0426574	0.154541	FALSE
s__Massiliimalia_massiliensis	1247.75	1104.56	3252.35	-0.316748	0.443616	-0.714015	0.475218	0.676382	FALSE
s__Hungatella_hominis	1247.15	4028.46	7280.9	0.771918	0.495296	1.5585	0.119115	0.296953	FALSE
s__Massiliimalia_timonensis	1245.31	1227.49	2358.45	-0.0387524	0.402911	-0.0961808	0.923377	0.957054	FALSE
s__Solibaculum_mannosilyticum	1242.26	1294.66	1195.28	0.11553	0.47661	0.242399	0.808471	0.890947	FALSE
s__Faecalibacterium_hattorii	1241.1	1296.25	1191.65	0.120726	0.409839	0.294569	0.768323	0.871845	FALSE
s__uncultured_Citrobacter_sp.	1239.08	1936.38	613.914	1.65687	0.717277	2.30995	0.020891	0.096424	FALSE
s__Firmicutes_bacterium_CAG:882	1234.7	4346.81	3685.43	0.89373	0.507214	1.76204	0.0780628	0.225557	FALSE
s__Eubacteriales_bacterium	1233.49	1318.79	1157.01	0.189401	0.253051	0.748468	0.454178	0.662079	FALSE
s__Clostridium_sp._26_22	1232.95	1274.53	1195.68	0.0920116	0.52409	0.175564	0.860636	0.920187	FALSE
s__Clostridium_sp._CAG:1024	1232.73	596.995	1802.69	-1.59356	0.6448	-2.4714	0.0134583	0.0692199	FALSE
s__Schaedlerella_arabinosiphila	1230.81	1417.61	1063.33	0.414245	0.32086	1.29104	0.196689	0.405236	FALSE
s__Ruminococcus_sp._TF12-2	1229.42	992.709	3906.61	-0.538614	0.776642	-0.693517	0.487985	0.685991	FALSE
s__Bacteroides_faecis_CAG:32	1225.3	1710.56	790.231	1.11449	0.577797	1.92886	0.0537483	0.178215	FALSE
s__Coprococcus_sp._OM06-34AC	1223.15	1071.47	1359.14	-0.344427	0.301052	-1.14408	0.252592	0.470495	FALSE
s__Fournierella_massiliensis	1222.64	2247.58	1462.96	-0.615935	0.354549	-1.73724	0.0823451	0.233191	FALSE
s__Butyricimonas_vaginalis	1221.48	1606.48	876.304	0.875113	0.548457	1.59559	0.11058	0.283756	FALSE
s__Bacteroides_sp._L10-4	1220.85	1638.81	846.124	0.953249	0.485259	1.96441	0.0494822	0.168968	FALSE
s__Akkermansia_sp._54_46	1220.36	8889.43	1125.56	1.91249	1.05896	1.806	0.0709184	0.211446	FALSE
s__Mogibacterium_diversum	1219.83	708.47	1678.3	-1.24533	0.509014	-2.44655	0.014423	0.0729154	FALSE
s__Butyricicoccus_sp._OF27-2pH9A	1216.1	1146.83	1278.2	-0.157408	0.217393	-0.724072	0.469022	0.670786	FALSE
s__Hominimerdicola_aceti	1214.71	1194.66	3566.45	-0.0458815	0.513551	-0.0893418	0.92881	0.958056	FALSE
s__Ruminococcus_sp._J1101004_170508_H5	1214.14	856.498	1534.79	-0.843097	0.37288	-2.26104	0.0237566	0.105014	FALSE
s__Intestinimonas_timonensis	1213.99	1448.78	1003.48	0.530396	0.343153	1.54565	0.122189	0.300525	FALSE
s__Lactococcus_lactis	1213.44	1026.44	4531.76	-0.429085	0.500019	-0.858137	0.390817	0.607683	FALSE
s__Akkermansia_sp._BIOML-A61	1210.53	1361.75	1074.95	0.341392	0.466681	0.731531	0.464455	0.670387	FALSE
s__Soehngenia_saccharolytica	1210.04	1025.22	1375.74	-0.42427	0.405602	-1.04603	0.295549	0.517175	FALSE
s__Tannerella_sp._6_1_58FAA_CT1	1208.05	715.765	1649.41	-1.20462	0.593796	-2.02868	0.0424913	0.154411	FALSE
s__Clostridium_sp._1001270J_160509_D11	1202.52	4578.42	2384.24	0.0625086	0.513912	0.121633	0.90319	0.948282	FALSE
s__Pseudoflavonifractor_sp._MSJ-37	1202.51	1172.17	1229.7	-0.0680487	0.335629	-0.20275	0.839331	0.907947	FALSE
s__Amedibacterium_intestinale	1201.83	783.249	1577.11	-1.01154	0.39719	-2.54674	0.0108734	0.0600062	FALSE
s__Ruminococcus_sp._AF34-12	1201.79	1012.26	3855.45	-0.438892	0.634798	-0.691388	0.489322	0.687072	FALSE
s__Veillonella_sp._S12025-13	1195.61	37718.9	2418.3	0.852297	0.673685	1.26513	0.205825	0.416574	FALSE
s__Blautia_sp._TM10-2	1192.86	827.358	1520.55	-0.879563	0.457394	-1.92299	0.0544817	0.179618	FALSE
s__Amedibacillus_dolichus	1191.11	1477.3	1431.26	-0.633231	0.260053	-2.43501	0.0148915	0.0745415	FALSE
s__Lactobacillus_rogosae	1188.63	1334.07	1058.24	0.333824	0.449341	0.742919	0.457531	0.664194	FALSE
s__uncultured_Butyricicoccus_sp.	1188.47	1072.59	1292.36	-0.267641	0.239292	-1.11847	0.263366	0.481704	FALSE
s__Ruminococcus_sp._D55t1_190419_H1	1179.74	850.489	1474.94	-0.795646	0.350555	-2.26967	0.0232275	0.103528	FALSE
s__Clostridium_sp._AF19-22AC	1179.45	979.047	1359.12	-0.474844	0.297201	-1.59772	0.110105	0.283255	FALSE
s__uncultured_Oscillibacter_sp.	1177.67	1106.52	1241.47	-0.164622	0.479196	-0.343538	0.731194	0.85351	FALSE
s__Bacteroides_galacturonicus	1173.71	1744.09	1316.28	-0.375005	0.435242	-0.861602	0.388907	0.606507	FALSE
s__Ruminococcaceae_bacterium_BL-6	1169.7	1160.31	1178.13	-0.0219172	0.429361	-0.0510461	0.959289	0.976041	FALSE
s__Pyramidobacter_piscolens	1159.08	1666.27	704.363	1.2418	0.539006	2.30388	0.0212293	0.0974794	FALSE
s__Blautia_hydrogenotrophica	1154.68	1345.32	983.753	0.451396	0.319631	1.41224	0.157878	0.354229	FALSE
s__Subdoligranulum_sp._4_3_54A2FAA	1154.59	1705.26	2196.62	-0.407143	0.440218	-0.924867	0.355035	0.574326	FALSE
s__Pseudoflavonifractor_sp._An184	1152.02	1203.02	1106.3	0.121724	0.416502	0.292254	0.770093	0.871847	FALSE
s__Clostridium_sp._MCC353	1147.94	1496.92	835.056	0.842085	0.374896	2.24618	0.0246923	0.107677	FALSE
s__Streptococcus_equinus	1146	1129.48	1160.81	-0.0398649	0.512883	-0.0777271	0.938045	0.964924	FALSE
s__Ruminococcus_sp._OM07-7	1145.21	1050.13	1230.46	-0.229323	0.397962	-0.576242	0.564452	0.739924	FALSE
s__Limosilactobacillus_fermentum	1144.24	969.563	3250.05	-0.423865	0.580964	-0.729588	0.465642	0.670387	FALSE
s__Eubacterium_sp._AM46-8	1142.88	1227.24	1067.24	0.201142	0.467981	0.429808	0.667335	0.811567	FALSE
s__uncultured_bacterium_10o08	1138.57	1384.47	918.109	0.592428	0.62169	0.952931	0.340625	0.563061	FALSE
s__Streptococcus_koreensis	1135.62	898.132	1348.53	-0.586993	0.531611	-1.10418	0.269516	0.487212	FALSE
s__Gemmiger_gallinarum	1133.16	1303.95	980.027	0.412107	0.452776	0.910179	0.362728	0.581294	FALSE
s__Faecalibacterium_sp._CAG:82-related_59_9	1129.44	1213.91	1563.81	0.204337	0.501511	0.407442	0.683683	0.823944	FALSE
s__Ruminococcaceae_bacterium_D16	1125.94	1220.67	1041.01	0.229364	0.301879	0.75979	0.44738	0.657021	FALSE
s__Wansuia_hejianensis	1119.91	3047.6	1948.07	-0.603753	0.309652	-1.94978	0.0512027	0.172168	FALSE
s__Ruminococcus_sp._AF16-50	1119.74	1194.25	3419.98	0.181411	0.562838	0.322315	0.747214	0.862944	FALSE
s__Bacteroides_sp._CAG:754	1118.87	1425.77	1700.84	0.756769	0.503504	1.503	0.132838	0.314528	FALSE
s__Oliverpabstia_intestinalis	1114.06	812.485	3763.7	-0.768513	0.391912	-1.96094	0.0498865	0.169338	FALSE
s__Bacteroides_sp._1001136B_160425_E2	1111.39	2602.42	932.178	0.492473	0.498075	0.988752	0.322785	0.545755	FALSE
s__Zongyangia_hominis	1110.26	1272.28	964.999	0.399097	0.468839	0.851246	0.394633	0.611122	FALSE
s__Enterocloster_alcoholdehydrogenati	1108	1324.08	914.272	0.533888	0.379177	1.40802	0.159126	0.35613	FALSE
s__Ruminococcus_sp._AM28-13	1107.13	1001.06	3858.66	-0.26475	0.568607	-0.465612	0.641493	0.797714	FALSE
s__Butyricicoccus_sp._AM05-1	1103.67	1037.68	1162.83	-0.162951	0.253071	-0.643895	0.519644	0.71004	FALSE
s__Ruminococcus_sp._AM09-18-1	1103.44	808.237	1368.1	-0.759442	0.469273	-1.61834	0.10559	0.275121	FALSE
s__Peptostreptococcus_anaerobius	1102.18	1305.53	919.868	0.50508	0.498276	1.01365	0.310748	0.53322	FALSE
s__Mycolicibacterium_mageritense	1101.85	1062.83	1136.84	-0.0972535	0.717795	-0.135489	0.892225	0.941856	FALSE
s__Bacteroides_sp._AF39-10AT	1101.4	1089.21	1112.33	-0.0296816	0.474254	-0.0625858	0.950096	0.972815	FALSE
s__Eubacterium_sp._CAG:248	1091.34	2366.81	3361.05	1.09509	0.479445	2.28408	0.0223669	0.101522	FALSE
s__Blautia_sp._SG-772	1090.76	875.933	3186.03	-0.550824	0.341474	-1.61308	0.106728	0.277273	FALSE
s__Clostridium_sp._D5	1088.82	903.31	14597.5	-0.475008	0.309602	-1.53425	0.124967	0.303763	FALSE
s__Butyricicoccus_sp._AM18-35	1087.62	902.165	1253.9	-0.473737	0.307935	-1.53843	0.123943	0.302731	FALSE
s__Eubacterium_sp._CAG:38	1084.62	2948.89	2960.21	-0.140416	0.55152	-0.254599	0.799033	0.884804	FALSE
s__Ruminococcus_sp._TF08-4	1082.37	893.847	1251.39	-0.485855	0.436155	-1.11395	0.265301	0.48287	FALSE
s__Clostridium_sp._CAG:169	1080.65	925.612	1219.65	-0.397622	0.571952	-0.695201	0.486929	0.685365	FALSE
s__Bacteroides_sp._AM18-9	1079.9	1416.89	777.769	0.865252	0.503148	1.71968	0.085491	0.238864	FALSE
s__Ruminococcus_sp._AF19-4LB	1076.55	860.275	1270.44	-0.562681	0.429787	-1.30921	0.190464	0.396548	FALSE
s__Veillonella_sp._ACP1	1075.79	12926.6	1405.53	1.66733	0.642441	2.5953	0.00945087	0.0543502	FALSE
s__Bacillus_cereus	1068.01	2157.8	939.249	0.367473	0.46411	0.791781	0.428489	0.640121	FALSE
s__Clostridium_jeddahense	1067.44	1220.77	929.97	0.39237	0.441261	0.889203	0.373894	0.591628	FALSE
s__Bacteroides_sp._B1-V-101	1067.33	1230.41	921.126	0.417247	0.596812	0.699127	0.484473	0.68423	FALSE
s__Ruminococcus_sp._CAG:330	1065.62	1268.19	884.003	0.520847	0.566874	0.918805	0.358197	0.577864	FALSE
s__Roseburia_sp._AF15-21	1065.17	5986.41	2119.45	0.508963	0.329071	1.54667	0.121944	0.300513	FALSE
s__Bacteroides_fragilis_CAG:47	1060.8	2448.4	850.167	0.607223	0.548492	1.10708	0.268261	0.485685	FALSE
s__Lachnospiraceae_bacterium_TF09-5	1057.48	10087	1719	-0.386354	0.490934	-0.786977	0.431295	0.641348	FALSE
s__Lachnospiraceae_bacterium_6_1_37FAA	1057.01	703.329	1374.11	-0.967908	0.401607	-2.41009	0.0159488	0.0788345	FALSE
s__Clostridium_sp._OM05-5BH	1056.91	984.71	1121.63	-0.187233	0.362084	-0.517097	0.605088	0.769404	FALSE
s__Ligaoa_zhengdingensis	1056.84	999.036	1108.66	-0.149896	0.294259	-0.509402	0.61047	0.773204	FALSE
s__Lawsonibacter_faecis	1056.03	1164.73	958.569	0.282002	0.353864	0.796924	0.425495	0.636988	FALSE
s__Alistipes_finegoldii_CAG:68	1054.79	1110.7	1004.66	0.145055	0.500865	0.289608	0.772116	0.871922	FALSE
s__Clostridium_segne	1054.33	906.651	1186.74	-0.387593	0.329676	-1.17568	0.239724	0.457749	FALSE
s__Bacteroides_sp._NSJ-39	1052.99	903.773	1186.76	-0.393492	0.570981	-0.689151	0.490728	0.687671	FALSE
s__Roseburia_sp._CAG:100	1052.83	1374.92	1296.34	-0.731176	0.46976	-1.55649	0.119592	0.297641	FALSE
s__Bacteroides_thetaiotaomicron_CAG:40	1050.45	1906.14	1757.96	-0.0283908	0.476289	-0.0596083	0.952468	0.973926	FALSE
s__Bacteroides_sp._HMSC073E02	1048.49	1303.53	819.832	0.668618	0.559113	1.19585	0.231753	0.448612	FALSE
s__Collinsella_sp._TF07-1	1047.99	640.455	1413.38	-1.14156	0.676964	-1.68629	0.0917401	0.249651	FALSE
s__Ruminococcus_sp._AM49-8	1047.87	976.101	1112.22	-0.188549	0.447758	-0.421096	0.673685	0.816881	FALSE
s__Bacteroides_zoogleoformans	1046.04	1242.03	870.323	0.51455	0.473647	1.08636	0.277321	0.497647	FALSE
s__Crocinitomicaceae_bacterium	1045.71	1251.71	861.022	0.539587	0.62029	0.869895	0.384358	0.602031	FALSE
s__Anaeromassilibacillus_sp._An172	1039.47	1174.77	918.174	0.355768	0.410048	0.867625	0.385599	0.603178	FALSE
s__Clostridium_sp._AM43-3BH	1036.01	947.529	1115.33	-0.235411	0.350101	-0.672408	0.501324	0.694521	FALSE
s__Collinsella_sp._TF08-11AT	1030.46	655.718	1366.44	-1.0589	0.671717	-1.57641	0.11493	0.291551	FALSE
s__Streptococcus_sp._F0442	1026.18	1256.77	819.443	0.616216	0.572056	1.0772	0.281393	0.50147	FALSE
s__Dorea_sp._AGR2135	1026.01	760.931	1263.67	-0.732142	0.334066	-2.19161	0.0284077	0.118638	FALSE
s__Blautia_ammoniilytica	1025.94	796.303	1231.82	-0.629214	0.36447	-1.72638	0.0842794	0.236782	FALSE
s__Faecalicoccus_pleomorphus	1025.03	1016.5	1032.67	-0.0237204	0.304246	-0.0779646	0.937856	0.964924	FALSE
s__Bacteroides_sp._AF17-1	1023.07	1142.18	916.285	0.318127	0.538074	0.591233	0.554365	0.733511	FALSE
s__Alistipes_dispar	1021.02	3411.15	3511.81	0.744265	0.480881	1.54771	0.121692	0.300343	FALSE
s__Coprococcus_sp._B2-R-112	1018.61	895.403	1129.08	-0.334561	0.303324	-1.10298	0.270034	0.487901	FALSE
s__Oenococcus_oeni	1017.43	1352.57	716.966	0.914159	0.389846	2.34492	0.019031	0.0898221	FALSE
s__TM7_phylum_sp._oral_taxon_352	1017.1	939.229	1086.91	-0.211564	0.51112	-0.413922	0.678931	0.820164	FALSE
s__Candidatus_Nanosynbacter_sp._HMT-352	1013.11	903.963	1110.96	-0.298254	0.517279	-0.576583	0.564221	0.739924	FALSE
s__Clostridium_sp._OF13-4	1012.23	831.694	1174.09	-0.497862	0.301118	-1.65338	0.098254	0.262158	FALSE
s__Dorea_sp._Marseille-P4042	1008.71	923.783	1084.85	-0.232477	0.320763	-0.724761	0.468599	0.670585	FALSE
s__Butyricicoccus_sp._AF86-03b2A	1008.15	939.129	1070.04	-0.185484	0.230906	-0.80329	0.421807	0.633722	FALSE
s__Clostridium_sp._AF27-5AA	1006.55	850.732	1146.25	-0.429343	0.314639	-1.36456	0.172392	0.374499	FALSE
s__Bittarella_massiliensis_(ex_Durand_et_al._2017)	1006.44	1046.96	970.109	0.110396	0.292373	0.377585	0.705739	0.837739	FALSE
s__bacterium_D16-54	1006	2987.9	1405.22	-0.0130124	0.391228	-0.0332603	0.973467	0.985087	FALSE
s__Staphylococcus_epidermidis	1005.73	1329.07	715.839	0.892142	0.469744	1.89921	0.057537	0.184305	FALSE
s__Mediterraneibacter_sp._NSJ-151	1001.45	761.783	1216.33	-0.676892	0.317392	-2.13267	0.0329519	0.130668	FALSE
s__Barnesiella_viscericola	1000.28	1872.02	1156.88	-0.486292	0.48333	-1.00613	0.314354	0.537639	FALSE
s__Thomasclavelia_spiroformis	999.451	6058.91	1309.14	-0.159018	0.394769	-0.402812	0.687086	0.825805	FALSE
s__bacterium_D16-50	997.571	2750.83	876.996	0.36795	0.325262	1.13124	0.257952	0.475359	FALSE
s__Butyricicoccus_sp._OM06-6AC	996.005	872.138	1107.06	-0.34274	0.330653	-1.03656	0.299943	0.521525	FALSE
s__Paeniclostridium_sordellii	995.09	917.405	1064.74	-0.216173	0.41839	-0.516678	0.605381	0.769501	FALSE
s__Clostridium_sp._CAG:440	994.343	750.637	1212.84	-0.692001	0.606761	-1.14048	0.254085	0.47155	FALSE
s__Streptococcus_sp._LPB0220	994.318	1013.11	977.473	0.0507853	0.603092	0.0842081	0.932891	0.961013	FALSE
s__Eubacterium_sp._CAG:192	994.263	587.329	1359.1	-1.20959	0.62038	-1.94976	0.0512048	0.172168	FALSE
s__Ruminococcus_sp._AM47-2BH	992.782	776.618	2972.22	-0.611996	0.565457	-1.0823	0.279118	0.499992	FALSE
s__Collinsella_sp._AM13-34	988.989	589.038	1347.57	-1.19344	0.540945	-2.20621	0.0273694	0.115852	FALSE
s__Parvimonas_micra	988.148	1081.75	904.226	0.257565	0.326679	0.788434	0.430443	0.640926	FALSE
s__Clostridium_methylpentosum	987.352	914.585	1052.59	-0.20237	0.394588	-0.512864	0.608046	0.771509	FALSE
s__Alistipes_sp._AL-1	987.083	1177.2	816.631	0.527731	0.631627	0.83551	0.403431	0.618014	FALSE
s__Collinsella_sp._AM33-4BH	986.771	679.152	1262.57	-0.894298	0.540689	-1.654	0.0981284	0.26202	FALSE
s__Eubacterium_sp._CAG:156	986.62	1993.53	996.484	-0.0299178	0.643995	-0.0464566	0.962946	0.978922	FALSE
s__Eubacterium_sp._CAG:76	982.76	2070.04	1156.15	-0.549973	0.616624	-0.89191	0.372441	0.590597	FALSE
s__Ruminococcus_sp._AF27-3	980.441	810.674	1132.65	-0.482909	0.420932	-1.14724	0.251284	0.469116	FALSE
s__Bacteroides_sp._OF04-15BH	980.258	934.291	1021.47	-0.128392	0.459154	-0.279627	0.779763	0.874496	FALSE
s__Butyricimonas_sp._An62	979.162	1076.14	892.22	0.270527	0.481825	0.561464	0.574481	0.745148	FALSE
s__Pseudoflavonifractor_sp._AF19-9AC	975.874	1087.51	875.784	0.313122	0.307373	1.0187	0.308344	0.530423	FALSE
s__Oscillibacter_sp._PC13	973.826	925.661	1017.01	-0.135119	0.408777	-0.330545	0.740988	0.858367	FALSE
s__Clostridium_sp._AM46-21	973.497	1058.5	897.286	0.238752	0.401512	0.594633	0.552089	0.732136	FALSE
s__Collinsella_sp._AF20-14LB	973.211	547.663	1354.74	-1.30641	0.674536	-1.93676	0.0527749	0.175949	FALSE
s__Blautia_sp._OF11-22	970.936	686.579	1225.88	-0.837812	0.393004	-2.13182	0.0330218	0.13069	FALSE
s__Ruminococcus_sp._MSJ-25	970.665	765.937	2638.21	-0.592031	0.619634	-0.955453	0.339349	0.562558	FALSE
s__Tannerella_forsythia	968.147	1360.37	616.494	1.14174	0.457189	2.49731	0.0125141	0.0661127	FALSE
s__Clostridium_sp._CAG:571	968.067	942.092	991.356	-0.0732159	0.628453	-0.116502	0.907255	0.95006	FALSE
s__Eubacterium_sp._AF19-12LB	964.781	4126.77	1936.46	0.0579235	0.332673	0.174116	0.861775	0.92085	FALSE
s__Gemella_morbillorum	964.457	1211.76	742.739	0.70602	0.460169	1.53426	0.124965	0.303763	FALSE
s__Clostridiales_bacterium_43-6	958.799	836.555	1068.4	-0.352538	0.546066	-0.645597	0.518541	0.708805	FALSE
s__Parabacteroides_sp._AM18-12LB	958.334	752.94	1142.48	-0.602593	0.572599	-1.05238	0.292624	0.513788	FALSE
s__Citrobacter_farmeri	956.852	1277.54	669.341	0.931676	0.689	1.35221	0.176307	0.379973	FALSE
s__uncultured_Dysgonomonas_sp.	956.633	1053.53	869.757	0.277547	0.49292	0.563067	0.573389	0.744275	FALSE
s__Myoviridae_sp._ctgyr15	955.539	2029.51	833.846	0.388097	0.389749	0.995763	0.319365	0.542925	FALSE
s__Coprobacillus_sp._AF13-4LB	952.538	827.707	1064.46	-0.362557	0.445458	-0.813898	0.415703	0.628418	FALSE
s__Christensenella_hongkongensis	952.044	26520.6	1060.28	0.933683	0.455192	2.05119	0.0402488	0.148849	FALSE
s__Enterobacter_cloacae_complex_sp.	951.655	1208.6	2633.14	0.744445	0.821013	0.906739	0.364545	0.582601	FALSE
s__Clostridium_beijerinckii	951.126	1234.72	696.868	0.82551	0.471857	1.74949	0.080206	0.229696	FALSE
s__Bacteroides_sp._AF14-46	948.886	477.527	1371.48	-1.52186	0.620001	-2.45461	0.0141038	0.0716069	FALSE
s__Clostridium_ammoniilyticum	948.158	667.087	1200.15	-0.846492	0.568785	-1.48824	0.136686	0.320861	FALSE
s__Parabacteroides_sp._B2-S-102	947.001	982.953	914.768	0.104066	0.581406	0.178989	0.857946	0.919246	FALSE
s__Actinomyces_bouchesdurhonensis	946.099	887.712	1966.25	-0.170502	0.484188	-0.352139	0.724734	0.848987	FALSE
s__Veillonella_sp._ICM51a	946.038	12575.8	1641.7	1.73344	0.67111	2.58295	0.00979609	0.0557045	FALSE
s__Bacteroides_sp._AM27-13	945.803	1077.31	827.9	0.380139	0.585014	0.649795	0.515825	0.707269	FALSE
s__Aristaeella_hokkaidonensis	943.572	907.595	975.828	-0.104332	0.611331	-0.170664	0.864488	0.922917	FALSE
s__Clostridium_sp._TF11-13AC	942.598	800.525	1069.97	-0.417242	0.333458	-1.25126	0.210841	0.423111	FALSE
s__Emergencia_timonensis	942.18	9006.11	1783.55	-0.594037	0.301	-1.97354	0.0484336	0.167445	FALSE
s__Firmicutes_bacterium_ADurb.Bin248	941.118	894.247	1914.08	-0.136449	0.647755	-0.210649	0.833161	0.904481	FALSE
s__Akkermansia_sp._CAG:344	940.872	2869.18	625.094	1.04847	0.762226	1.37554	0.168965	0.36954	FALSE
s__Escherichia_marmotae	939.861	2014.41	845.72	0.304389	0.721731	0.421748	0.673209	0.816861	FALSE
s__Akkermansia_sp._BIOML-A63	938.772	1031.96	855.221	0.271332	0.469953	0.57736	0.563696	0.739924	FALSE
s__Clostridiaceae_bacterium_AF02-42	937.46	885.667	983.894	-0.151446	0.352517	-0.429614	0.667476	0.811567	FALSE
s__Bacteroides_sp._CAG:20	931.213	516.677	1302.87	-1.33414	0.645097	-2.06813	0.0386283	0.145121	FALSE
s__Firmicutes_bacterium_OM07-11	929.695	722.382	1115.56	-0.628289	0.285015	-2.20441	0.0274955	0.115852	FALSE
s__Firmicutes_bacterium_AM41-5BH	929.352	902.452	953.469	-0.0793655	0.44262	-0.179308	0.857696	0.919246	FALSE
s__Oscillibacter_acetigenes	929.177	895.526	959.347	-0.0970905	0.399059	-0.243298	0.807774	0.890727	FALSE
s__Clostridium_sp._CAG:81	927.037	1116.69	757.005	0.560705	0.539381	1.03953	0.298557	0.520643	FALSE
s__Anaeromassilibacillus_sp._Marseille-P3371	926.402	836.652	1006.87	-0.26691	0.457292	-0.583675	0.559439	0.738184	FALSE
s__Hominisplanchenecus_murintestinalis	925.534	1681.69	1084.61	-0.535468	0.29526	-1.81355	0.0697477	0.209184	FALSE
s__Mediterranea_massiliensis	922.873	902.961	940.725	-0.058717	0.498731	-0.117733	0.906279	0.949811	FALSE
s__Eubacterium_plexicaudatum	921.989	1213.36	660.758	0.876453	0.390393	2.24505	0.0247648	0.10786	FALSE
s__Muriventricola_aceti	921.732	1255.09	622.864	1.01181	0.470423	2.15084	0.0314885	0.12819	FALSE
s__Clostridium_sp._AM29-11AC	919.451	1026.92	823.099	0.317763	0.296222	1.07272	0.283397	0.503094	FALSE
s__Butyricicoccus_sp._OM04-18BH	919.068	643.581	1166.06	-0.855455	0.364703	-2.34562	0.0189954	0.0897733	FALSE
s__Anaerofilum_sp._An201	916.722	833.039	991.749	-0.251144	0.391725	-0.641122	0.521443	0.711405	FALSE
s__Oscillibacter_sp._CAG:155	913.093	869.408	952.258	-0.130789	0.363589	-0.359718	0.719058	0.845643	FALSE
s__Alistipes_sp._AF48-12	910.496	990.01	839.207	0.239028	0.51027	0.468434	0.639474	0.796876	FALSE
s__Gemella_haemolysans	909.105	866.258	947.52	-0.13005	0.472278	-0.275368	0.783034	0.876229	FALSE
s__Ruminococcus_hominis	905.365	645.978	1137.92	-0.817673	0.348988	-2.34298	0.0191302	0.0901707	FALSE
s__Qingrenia_yutianensis	904.392	1315.81	2086.33	-0.571664	0.350575	-1.63065	0.102965	0.270263	FALSE
s__Clostridium_sp._TF06-15AC	903.627	835.861	964.383	-0.206052	0.289023	-0.712926	0.475891	0.677069	FALSE
s__Streptococcus_sp._HMSC078H12	903.415	540.33	1228.94	-1.18605	0.617718	-1.92005	0.0548517	0.180484	FALSE
s__Clostridium_sp._AM27-28	903.234	791.125	1003.74	-0.342649	0.269814	-1.26994	0.204105	0.414271	FALSE
s__Sutterella_sp._CAG:521	903.117	1329.86	520.517	1.35435	0.530769	2.55168	0.0107203	0.059464	FALSE
s__Roseburia_sp._AF20-18LB	902.618	4625.33	1753.07	0.250025	0.352725	0.708837	0.478426	0.679043	FALSE
s__Dorea_hominis	900.71	699.739	2068.63	-0.626793	0.449228	-1.39527	0.162935	0.3626	FALSE
s__Bacteroides_sp._44_46	900.194	1176.45	1617.46	0.850165	0.531995	1.59807	0.110027	0.283255	FALSE
s__Kluyvera_sp._EC_51	899.013	1306.06	534.077	1.28991	0.862009	1.4964	0.13455	0.317312	FALSE
s__Acetivibrio_ethanolgignens	898.128	1258.58	2671.53	0.0321809	0.287164	0.112065	0.910772	0.951465	FALSE
s__Ruminococcus_difficilis	896.867	621.194	1144.02	-0.880184	0.495888	-1.77497	0.0759035	0.220935	FALSE
s__Bacteroidales_bacterium	896.481	1270.83	12550.6	-0.0766631	0.462484	-0.165764	0.868343	0.925249	FALSE
s__uncultured_Anaerotruncus_sp.	895.09	681.688	1086.42	-0.671754	0.508724	-1.32047	0.186678	0.392021	FALSE
s__Clostridium_sp._CAG:58	894.533	2619.87	1169.43	-0.993446	0.483937	-2.05284	0.0400879	0.148849	FALSE
s__Merdimonas_faecis	894.322	1523.29	875.889	0.0617538	0.324131	0.190521	0.848901	0.914241	FALSE
s__Clostridiales_bacterium_FE2011	892.544	788.005	986.269	-0.323357	0.637616	-0.507135	0.61206	0.77439	FALSE
s__Lachnoclostridium_sp._An138	889.055	932.345	850.243	0.131127	0.27075	0.484312	0.628164	0.78748	FALSE
s__Ruminococcus_sp._OM04-4AA	886.617	606.026	1138.18	-0.909311	0.445288	-2.04208	0.0411439	0.151216	FALSE
s__Dysosmobacter_sp._Marseille-Q4140	884.027	918.826	852.828	0.108494	0.36178	0.29989	0.764261	0.870035	FALSE
s__Oscillibacter_sp._1-3	883.856	943.899	830.024	0.185814	0.448037	0.414729	0.67834	0.819728	FALSE
s__Ruminococcus_sp._AM54-1NS	879.898	719.537	2006.99	-0.509026	0.618049	-0.823601	0.410166	0.624831	FALSE
s__Acetatifactor_aquisgranensis	879.474	942.814	822.686	0.197164	0.343185	0.574511	0.565622	0.739924	FALSE
s__Collinsella_sp._AM34-10	878.839	610.616	1119.31	-0.873742	0.655852	-1.33223	0.182786	0.388298	FALSE
s__Clostridium_sp._CAG:448	877.322	1057.38	715.892	0.562876	0.553892	1.01622	0.309524	0.531939	FALSE
s__Odoribacter_sp._AF21-41	876.776	1109.81	667.854	0.732858	0.599919	1.22159	0.221861	0.436085	FALSE
s__Ruminococcus_sp._OM08-9BH	875.716	804.699	939.387	-0.223644	0.353742	-0.632223	0.527241	0.716564	FALSE
s__Collinsella_sp._AF15-51	874.498	592.396	1127.42	-0.928222	0.548813	-1.69133	0.0907744	0.248328	FALSE
s__Dorea_sp._BIOML-A1	872.937	828.144	913.096	-0.140486	0.497509	-0.282379	0.777653	0.873782	FALSE
s__Clostridium_sp._AM27-31LB	872.031	1500.53	1630.73	-0.188794	0.351931	-0.536452	0.591646	0.759373	FALSE
s__Ruminococcus_sp._1001136sp1	871.903	619.951	1097.79	-0.826117	0.405641	-2.03657	0.0416929	0.153068	FALSE
s__Clostridium_sp._CAG:43	871.629	684.492	1039.41	-0.601847	0.504362	-1.19328	0.232758	0.450067	FALSE
s__Streptococcus_sanguinis	871.202	634.568	1083.36	-0.772881	0.491645	-1.57203	0.115944	0.29314	FALSE
s__Prevotella_marseillensis	869.705	2502.99	22711.1	-0.440995	0.536716	-0.821653	0.411274	0.625179	FALSE
s__Marinilactibacillus_psychrotolerans	867.572	795.932	931.801	-0.229432	0.363416	-0.631321	0.52783	0.716817	FALSE
s__Granulicatella_adiacens	866.449	625.64	1082.35	-0.791508	0.524569	-1.50887	0.131331	0.311999	FALSE
s__Bacteroides_sp._AF25-18	865.977	1053.7	697.676	0.594972	0.630452	0.943723	0.345311	0.567376	FALSE
s__Clostridium_sp._chh4-2	864.744	1572.35	744.782	0.422001	0.314912	1.34006	0.180226	0.384238	FALSE
s__Streptococcus_sp._HSISM1	864.324	987.605	753.796	0.388598	0.57777	0.672583	0.501213	0.694521	FALSE
s__Bacteroides_faecichinchillae	862.782	1775	850.016	0.0458904	0.440538	0.104169	0.917035	0.953822	FALSE
s__Anoxybacillus_sp._KU2-6(11)	862.224	952.395	781.381	0.283749	0.271662	1.04449	0.296257	0.517978	FALSE
s__Parabacteroides_faecis	861.939	1074.47	671.397	0.679274	0.523034	1.29872	0.19404	0.401574	FALSE
s__Collinsella_sp._AM18-10	860.339	528.875	1157.51	-1.12956	0.672214	-1.68035	0.092889	0.25143	FALSE
s__Firmicutes_bacterium_CAG:176_59_8	859.532	942.197	785.419	0.262747	0.66372	0.39587	0.692201	0.828637	FALSE
s__Parabacteroides_sp._ZJ-118	857.341	1048.44	1110.72	0.610992	0.571033	1.06998	0.28463	0.504778	FALSE
s__Ruminococcus_sp._AM16-34	857.174	675.196	1020.33	-0.59614	0.386008	-1.54437	0.122498	0.300869	FALSE
s__Streptococcus_lutetiensis	857.154	829.585	881.87	-0.0883631	0.439923	-0.200861	0.840808	0.908277	FALSE
s__Parabacteroides_sp._Y3-G-102	857.105	1358.64	959.309	-0.367445	0.543949	-0.675514	0.499349	0.692967	FALSE
s__Clostridium_sp._CAG:567	855.701	15159	1157.34	-0.123524	0.308778	-0.400043	0.689125	0.826857	FALSE
s__Ruminococcus_sp._KGMB03662	855.667	747.677	2602.51	-0.3498	0.667344	-0.524168	0.600162	0.765055	FALSE
s__Clostridium_sp._AM48-13	854.687	731.496	965.133	-0.399878	0.239705	-1.66821	0.0952748	0.256487	FALSE
s__Dorea_sp._OM02-2LB	854.275	708.298	985.15	-0.475891	0.256767	-1.8534	0.0638255	0.197592	FALSE
s__Firmicutes_bacterium_ADurb.Bin182	853.912	1188.38	1647.49	-0.352389	0.659429	-0.534385	0.593075	0.760112	FALSE
s__Clostridium_cellulosi	853.282	776.371	922.237	-0.249745	0.329839	-0.757172	0.448947	0.65769	FALSE
s__Coprobacillus_sp._8_1_38FAA	853.012	598.117	1081.54	-0.855904	0.383243	-2.23332	0.0255281	0.110239	FALSE
s__Coprococcus_sp._AF99-45	851.733	609.514	1068.89	-0.810651	0.39984	-2.02744	0.0426175	0.154541	FALSE
s__Subdoligranulum_sp._AM23-21AC	851.089	1771.78	1384.2	-0.182786	0.405288	-0.451002	0.651988	0.804572	FALSE
s__Congzhengia_minquanensis	850.712	705.843	980.595	-0.473418	0.416617	-1.13634	0.255815	0.474019	FALSE
s__Atlantibacter_subterranea	849.637	1261.74	9130.28	1.3932	0.630447	2.20986	0.0271149	0.114996	FALSE
s__Clostridium_sp._OM05-9BH	848.746	1084.19	637.656	0.765583	0.625497	1.22396	0.220968	0.435321	FALSE
s__Cyclobacteriaceae_bacterium	848.488	1027.56	687.939	0.578629	0.587871	0.984278	0.324979	0.546756	FALSE
s__Acutalibacter_muris	848.264	1064.12	654.74	0.70028	0.456833	1.5329	0.1253	0.303763	FALSE
s__Amedibacillus_hominis	848.103	798.507	892.568	-0.160406	0.314199	-0.510525	0.609684	0.772759	FALSE
s__Lachnospiraceae_bacterium_1_1_57FAA	848.066	839.919	2007.43	-0.0258183	0.583176	-0.0442718	0.964688	0.979255	FALSE
s__Collinsella_sp._AF29-7AC	845.59	501.516	1154.07	-1.20178	0.542865	-2.21377	0.0268444	0.114121	FALSE
s__Collinsella_sp._AF25-2LB	843.373	482.117	1167.26	-1.27509	0.586082	-2.17561	0.0295845	0.121855	FALSE
s__Lentihominibacter_hominis	842.985	731.584	2117.8	-0.365524	0.493793	-0.740236	0.459157	0.665244	FALSE
s__Hungatella_sp._L36	842.315	2410.3	2904.18	0.28554	0.391319	0.729685	0.465583	0.670387	FALSE
s__Anaerofustis_stercorihominis	842.063	880.048	2917.33	0.122943	0.36512	0.336721	0.736328	0.855478	FALSE
s__Clostridium_sp._AF29-8BH	841.538	812.066	867.961	-0.0950913	0.32467	-0.292886	0.769609	0.871847	FALSE
s__Collinsella_sp._AF16-8	841.335	672.194	992.979	-0.562729	0.694594	-0.810155	0.417851	0.630592	FALSE
s__Parabacteroides_sp._AM27-42	841.206	724.907	945.475	-0.384387	0.615313	-0.624701	0.532167	0.719478	FALSE
s__Christensenellaceae_bacterium	837.203	765.926	901.106	-0.2339	0.494067	-0.473418	0.635915	0.794296	FALSE
s__Clostridium_sp._DFI.5.61	835.277	1587.59	889.264	-0.197896	0.396931	-0.498566	0.618085	0.779675	FALSE
s__Fructilactobacillus_sanfranciscensis	834.295	422.339	1203.64	-1.51141	0.576578	-2.62135	0.00875825	0.0515957	FALSE
s__Prevotella_multiformis	834.24	13330.7	764.196	1.11856	0.444345	2.51731	0.0118255	0.063115	FALSE
s__Lachnoclostridium_sp._An169	832.611	3244.9	1201.87	-0.115371	0.340917	-0.338415	0.735051	0.855113	FALSE
s__Clostridium_sp._AF22-10	827.105	748.508	897.571	-0.261555	0.397774	-0.657547	0.510829	0.703132	FALSE
s__Ligilactobacillus_agilis	824.923	687.069	948.515	-0.466055	0.32249	-1.44518	0.148408	0.339192	FALSE
s__Collinsella_sp._AF28-5AC	824.92	418.655	1189.16	-1.50598	0.662275	-2.27395	0.0229691	0.103201	FALSE
s__Parabacteroides_sp._AF17-3	824.845	1065.94	608.696	0.808081	0.565417	1.42918	0.152953	0.34646	FALSE
s__Bacteroides_sp._HMSC067B03	824.22	1041.45	629.464	0.726904	0.476467	1.52561	0.127106	0.306678	FALSE
s__Acutalibacter_sp._LFL-21	823.971	888.974	765.692	0.216287	0.376186	0.574948	0.565327	0.739924	FALSE
s__Clostridium_leptum_CAG:27	822.688	1139.65	1125.74	-1.21476	0.477617	-2.54338	0.0109787	0.0603063	FALSE
s__Tepidibacter_sp._8C15b	822.355	747.001	889.913	-0.254439	0.339661	-0.749096	0.4538	0.661799	FALSE
s__Alistipes_provencensis	821.839	974.839	1152.96	0.509784	0.500125	1.01931	0.308055	0.530182	FALSE
s__Leuconostoc_lactis	821.326	2582.09	3490.83	1.41454	0.588681	2.4029	0.0162655	0.0801772	FALSE
s__Collinsella_sp._OF02-10	820.289	515.279	1093.75	-1.0855	0.653884	-1.66008	0.0968975	0.260101	FALSE
s__Eubacterium_sp._CAG76_36_125	818.928	1377.72	947.873	-0.488662	0.526952	-0.927337	0.353752	0.573032	FALSE
s__Collinsella_sp._AM15-2	818.715	504.158	1100.73	-1.12612	0.685404	-1.643	0.100382	0.266238	FALSE
s__Oscillibacter_sp._KLE_1745	816.421	737.358	887.305	-0.265428	0.499801	-0.531068	0.595372	0.761408	FALSE
s__Falcatimonas_sp._MSJ-15	816.301	766.754	860.723	-0.165876	0.311017	-0.533333	0.593803	0.760379	FALSE
s__Shinella_curvata	816.134	2039.47	550.257	1.01736	0.466787	2.1795	0.0292948	0.121486	FALSE
s__Anaeromassilibacillus_sp._D41t1_190614_C2	814.316	902.032	735.673	0.294531	0.469473	0.627364	0.530421	0.718687	FALSE
s__Collinsella_sp._AM09-41	812.694	634.325	972.611	-0.616194	0.688989	-0.894345	0.371137	0.589902	FALSE
s__Firmicutes_bacterium_CAG:272	812.37	1091.66	561.974	0.957953	0.533813	1.79455	0.0727255	0.214243	FALSE
s__Clostridium_sp._CAG:62	812.144	1140.11	518.107	1.13772	0.553865	2.05414	0.0399617	0.148849	FALSE
s__Alistipes_sp._58_9_plus	807.139	730.352	875.983	-0.26192	0.557647	-0.469688	0.638578	0.796318	FALSE
s__Tannerella_sp._AM09-19	806.786	360.849	1206.59	-1.74117	0.739404	-2.35483	0.0185311	0.0881652	FALSE
s__Collinsella_sp._AM17-1	805.022	524.475	1056.55	-1.01005	0.656392	-1.53879	0.123856	0.302731	FALSE
s__Bovifimicola_ammoniilytica	804.992	908.476	712.212	0.351425	0.332011	1.05848	0.289839	0.510674	FALSE
s__Muribaculum_intestinale	804.772	583.084	1003.53	-0.783182	0.603933	-1.2968	0.194699	0.402303	FALSE
s__Caproiciproducens_faecalis	804.241	755.521	847.921	-0.166757	0.447942	-0.372274	0.709689	0.839299	FALSE
s__Lachnospiraceae_bacterium_10-1	804.153	894.115	723.497	0.30526	0.404175	0.755268	0.450088	0.65882	FALSE
s__Collinsella_sp._AM44-11	803.472	593.194	991.998	-0.741541	0.713133	-1.03983	0.298417	0.520643	FALSE
s__Clostridium_sp._KNHs216	800.455	804.506	796.823	0.0141485	0.39182	0.0361096	0.971195	0.98365	FALSE
s__Collinsella_sp._TF11-5AC	799.247	430.976	1129.42	-1.38935	0.667152	-2.08251	0.0372959	0.140711	FALSE
s__Clostridium_sp._BIOML-A1	798.368	1045.98	576.373	0.859761	0.49119	1.75036	0.0800556	0.22945	FALSE
s__Acetivibrio_sp._MSJd-27	795.696	756.804	830.565	-0.131936	0.411256	-0.320813	0.748352	0.862944	FALSE
s__Clostridium_sp._AF15-31	795.334	929.197	675.319	0.460388	0.595054	0.773692	0.439113	0.64941	FALSE
s__Coprococcus_hominis	794.645	868.703	728.249	0.254447	0.540226	0.471001	0.63764	0.795428	FALSE
s__Mediterraneibacter_sp._210702-DFI.5.30	793.265	606.156	961.017	-0.664298	0.391265	-1.69782	0.089541	0.245966	FALSE
s__Clostridium_sp._CAG:452	792.925	933.564	1204.06	0.487779	0.446178	1.09324	0.274289	0.493581	FALSE
s__Enterobacter_quasiroggenkampii	789.349	1102.34	1781.76	1.11467	0.729616	1.52775	0.126574	0.305808	FALSE
s__Collinsella_sp._AM20-15AC	788.727	547.125	1005.34	-0.877351	0.562997	-1.55836	0.119149	0.296953	FALSE
s__Clostridium_sp._AM28-20LB	787.557	671.359	891.734	-0.408215	0.274932	-1.48479	0.137601	0.322426	FALSE
s__Streptococcus_pasteurianus	784.886	721.386	841.818	-0.22449	0.395308	-0.567887	0.570112	0.741691	FALSE
s__Butyrivibrio_fibrisolvens	782.91	761.979	801.675	-0.0739061	0.353375	-0.209144	0.834336	0.904861	FALSE
s__Clostridium_sp._OF10-22XD	780.069	845.996	720.962	0.230803	0.503122	0.458741	0.64642	0.802008	FALSE
s__Eubacterium_sp._MSJ-21	779.726	996.927	584.995	0.768931	0.571826	1.3447	0.178724	0.382181	FALSE
s__Flavonifractor_sp._An10	779.439	891.833	678.671	0.394917	0.380638	1.03751	0.299496	0.521258	FALSE
s__Eubacterium_infirmum	777.558	552.1	979.692	-0.828337	0.451309	-1.83541	0.066445	0.202006	FALSE
s__Faecalibacterium_gallinarum	777.473	641.235	899.616	-0.489002	0.359152	-1.36155	0.173341	0.375872	FALSE
s__Bacteroidia_bacterium	776.485	2687.26	806.964	-0.119476	0.37539	-0.318271	0.75028	0.862944	FALSE
s__Butyricicoccus_sp._AF05-36	772.724	937.082	625.369	0.583627	0.301605	1.93507	0.0529817	0.176308	FALSE
s__Niabella_sp.	770.7	1040.82	945.697	-0.715814	0.48213	-1.48469	0.137625	0.322426	FALSE
s__Collinsella_sp._AF33-16	770.114	472.219	1037.19	-1.13484	0.649454	-1.74737	0.0805729	0.23019	FALSE
s__Zhenpiania_hominis	769.514	603.112	1812.17	-0.60616	0.404844	-1.49727	0.134324	0.317176	FALSE
s__Sellimonas_catena	769.313	739.775	795.796	-0.10692	0.281915	-0.379262	0.704494	0.837245	FALSE
s__Blautia_sp._AF25-12LB	769.09	606.115	1481.97	-0.593544	0.409057	-1.45101	0.146778	0.33592	FALSE
s__Haemophilus_influenzae	768.264	6593.75	1052.77	0.752595	0.664176	1.13313	0.257162	0.475232	FALSE
s__Papillibacter_cinnamivorans	767.809	1011.19	549.602	0.879528	0.490274	1.79395	0.0728211	0.214243	FALSE
s__Eubacterium_sp._CAG:161	767.792	411.411	2113.21	-1.4019	0.576682	-2.43097	0.0150584	0.0751652	FALSE
s__Phocaeicola_sp._KGMB11183	767.579	860.989	1223.63	0.33222	0.560822	0.592381	0.553595	0.733039	FALSE
s__Prevotella_rara	766.394	1188.6	25822	-0.47132	0.519831	-0.906679	0.364576	0.582601	FALSE
s__Bacteroides_togonis	766.047	1066.24	496.911	1.1025	0.565077	1.95105	0.0510505	0.171975	FALSE
s__Parabacteroides_sp._GYB001	763.657	959.68	587.913	0.706805	0.472159	1.49696	0.134403	0.317176	FALSE
s__Streptococcus_pyogenes	763.114	1910.97	734.757	0.112826	0.381566	0.295693	0.767465	0.871428	FALSE
s__Bacteroides_sp._MSK.20.82	762.217	806.534	722.485	0.158156	0.571316	0.276828	0.781912	0.876049	FALSE
s__Absiella_sp._AM29-15	757.366	654.552	849.545	-0.375105	0.356197	-1.05308	0.292303	0.513772	FALSE
s__Collinsella_sp._AM23-17	757.171	542.927	949.252	-0.805477	0.514706	-1.56493	0.1176	0.294954	FALSE
s__Eubacterium_sp._CAG:841	756.188	916.892	612.109	0.583093	0.555773	1.04916	0.294106	0.515665	FALSE
s__Dorea_sp._MB18-49	754.518	556.584	931.976	-0.742156	0.41081	-1.80657	0.0708295	0.211359	FALSE
s__Blautia_sp._Marseille-P3201T	754.314	20915.6	4043.25	-0.0761931	0.433481	-0.17577	0.860474	0.920187	FALSE
s__uncultured_Coprococcus_sp.	753.355	599.615	891.192	-0.571395	0.315568	-1.81069	0.0701895	0.210155	FALSE
s__Muricoprocola_aceti	751.269	690.325	805.908	-0.224769	0.271204	-0.82878	0.407229	0.621956	FALSE
s__bacterium_1xD42-67	751.262	735.711	765.204	-0.0559434	0.532102	-0.105137	0.916267	0.953822	FALSE
s__Collinsella_sp._AF02-46-1	749.438	432.062	1033.98	-1.25845	0.66333	-1.89716	0.0578066	0.184919	FALSE
s__Streptococcus_sp._ST2	749.394	927.716	589.518	0.652773	0.589251	1.1078	0.267947	0.485452	FALSE
s__Duncaniella_freteri	749.383	965.136	555.949	0.795032	0.474351	1.67604	0.0937301	0.252936	FALSE
s__Coprococcus_ammoniilyticus	749.051	845.216	662.834	0.350426	0.520158	0.673691	0.500508	0.694032	FALSE
s__Clostridium_minihomine	745.239	728.562	760.19	-0.0610173	0.49216	-0.123978	0.901332	0.947452	FALSE
s__Citrobacter_europaeus	745.023	726.998	761.184	-0.0675161	0.697621	-0.0967805	0.922901	0.957054	FALSE
s__Parabacteroides_sp._AF21-43	744.49	674.302	807.418	-0.260782	0.574841	-0.453658	0.650075	0.802768	FALSE
s__Agathobaculum_massiliense	743.14	848.487	648.691	0.387717	0.403371	0.961193	0.336455	0.559813	FALSE
s__Collinsella_sp._OM08-14AT	742.818	480.637	977.878	-1.02423	0.619992	-1.65201	0.0985327	0.262378	FALSE
s__Kluyvera_sichuanensis	742.43	963.629	544.115	0.824449	0.856849	0.962187	0.335956	0.559498	FALSE
s__Coprobacillus_sp._AF31-1BH	737.741	594.189	866.442	-0.543328	0.572124	-0.949668	0.342281	0.564486	FALSE
s__Eggerthella_sp._1_3_56FAA	735.431	417.276	1020.67	-1.29186	0.507709	-2.54448	0.010944	0.0602417	FALSE
s__Bacteroides_sp._CAG:530	735.264	1865.16	557.116	0.746199	0.54846	1.36054	0.17366	0.376196	FALSE
s__Roseburia_sp._CAG:197_41_10	734.7	765.937	706.694	0.11614	0.456466	0.254433	0.799161	0.884804	FALSE
s__Parabacteroides_sp._B2-Q-110	734.39	510.983	934.685	-0.872896	0.623315	-1.40041	0.16139	0.359838	FALSE
s__Catenibacillus_scindens	734.331	675.11	787.426	-0.221298	0.356836	-0.620167	0.535148	0.720695	FALSE
s__Actinomyces_sp._oral_taxon_172	733.792	571.91	878.928	-0.621511	0.402194	-1.5453	0.122274	0.300526	FALSE
s__Clostridium_sp._CAG:62_40_43	733.72	1056.54	444.293	1.24973	0.630486	1.98217	0.0474597	0.165897	FALSE
s__Streptococcus_sp._HMSC073D05	733.395	821.041	654.816	0.325023	0.595746	0.545574	0.585359	0.753756	FALSE
s__Pseudocitrobacter_faecalis	733.258	1075.32	426.581	1.33308	0.709744	1.87825	0.0603474	0.190306	FALSE
s__Butyricicoccus_sp._AM29-23AC	732.885	619.263	834.754	-0.428484	0.309592	-1.38403	0.16635	0.366397	FALSE
s__Ruminococcus_sp._CAG:382	731.535	619.952	831.575	-0.423656	0.497027	-0.85238	0.394003	0.610679	FALSE
s__Cuneatibacter_sp._NSJ-177	731.309	601.949	847.288	-0.492671	0.401838	-1.22604	0.220182	0.434496	FALSE
s__Collinsella_sp._AF14-35	730.561	468.229	965.756	-1.04403	0.681858	-1.53116	0.125731	0.304391	FALSE
s__Gemmiger_sp._An120	729.128	2596.76	749.508	-0.083994	0.397801	-0.211146	0.832774	0.904481	FALSE
s__Streptococcus_cristatus	726.853	698.747	752.052	-0.10731	0.499654	-0.214769	0.829947	0.903523	FALSE
s__Butyricicoccus_sp._OF30-11pH9A	725.741	710.682	739.242	-0.0543538	0.301003	-0.180576	0.8567	0.918518	FALSE
s__Collinsella_sp._AM41-2BH	724.102	401.901	1012.97	-1.33334	0.649478	-2.05294	0.0400781	0.148849	FALSE
s__Coprococcus_sp._AF19-8AC	723.834	655.2	785.367	-0.26118	0.538864	-0.484686	0.627899	0.78748	FALSE
s__Blautia_coccoides	723.477	1009.47	1501.71	1.11113	0.448693	2.47638	0.0132724	0.0686609	FALSE
s__Weissella_cibaria	722.314	13732.8	1682.67	0.999105	0.498272	2.00514	0.0449479	0.161033	FALSE
s__Clostridium_paraputrificum	721.244	895.214	565.271	0.66334	0.407885	1.62629	0.103888	0.271917	FALSE
s__Ruminococcus_sp._AM41-2AC	719.543	557.661	864.679	-0.632295	0.428856	-1.47438	0.14038	0.326086	FALSE
s__Eubacterium_sp._MSJ-33	719.166	864.3	589.046	0.553129	0.496107	1.11494	0.264876	0.482753	FALSE
s__Dorea_sp._CAG:317	718.851	755.474	2297.77	0.136001	0.386265	0.352093	0.724769	0.848987	FALSE
s__Ruminococcus_sp._AF25-13	717.933	534.82	882.103	-0.72181	0.428372	-1.68501	0.0919868	0.249749	FALSE
s__Collinsella_sp._AM16-21	717.896	400.522	1002.44	-1.3231	0.677963	-1.95158	0.0509879	0.171927	FALSE
s__Parabacteroides_faecalis	717.032	607.069	815.62	-0.4253	0.583098	-0.72938	0.465769	0.670387	FALSE
s__Collinsella_sp._TM06-3	716.815	490.189	919.997	-0.90789	0.660447	-1.37466	0.169237	0.369678	FALSE
s__Bacteroides_clarus_CAG:160	713.124	838.257	600.936	0.480299	0.530447	0.905462	0.365221	0.583369	FALSE
s__Streptococcus_sp._ACS2	710.705	504.748	895.355	-0.827474	0.640683	-1.29155	0.196513	0.405108	FALSE
s__Streptococcus_sp._HMSC061E03	710.235	883.467	554.923	0.6695	0.599218	1.11729	0.263871	0.481704	FALSE
s__Collinsella_sp._OM06-18AC	710.151	489.228	908.22	-0.892088	0.60218	-1.48143	0.138492	0.323816	FALSE
s__Clostridium_sp._AF16-25	708.217	875.738	558.025	0.649966	0.658595	0.986899	0.323692	0.54625	FALSE
s__Lachnoclostridium_edouardi	706.615	771.699	648.263	0.250908	0.288156	0.870738	0.383897	0.60195	FALSE
s__Citrobacter_rodentium	705.569	1037.34	408.119	1.3451	0.707981	1.89991	0.0574445	0.184258	FALSE
s__Ruminococcus_sp._AM33-14	704.402	536.417	855.011	-0.672618	0.482863	-1.39298	0.163626	0.363454	FALSE
s__Fumia_xinanensis	703.648	608.042	1294.57	-0.375103	0.428353	-0.875686	0.381201	0.599463	FALSE
s__Faecalibacterium_sp._AF28-13AC	702.439	662.116	738.59	-0.158	0.370319	-0.426659	0.669628	0.813905	FALSE
s__Massilioclostridium_coli	700.816	576.317	812.436	-0.493229	0.259142	-1.90332	0.056999	0.183491	FALSE
s__Collinsella_sp._AF11-11	700.1	511.234	869.428	-0.765476	0.663441	-1.1538	0.248583	0.465245	FALSE
s__Collinsella_sp._AM42-18AC	699.608	468.381	906.916	-0.952802	0.688847	-1.38319	0.166608	0.366641	FALSE
s__Bacteroides_sp._LFL-34	698.51	1021.83	408.635	1.32255	0.522469	2.53135	0.0113625	0.0615016	FALSE
s__Robinsoniella_peoriensis	698.413	459.828	912.316	-0.987036	0.388505	-2.5406	0.0110663	0.0604652	FALSE
s__Bacteroides_reticulotermitis	697.715	2865.97	409.839	1.31378	0.508908	2.58157	0.00983528	0.0558038	FALSE
s__Flavonifractor_sp._AGMB03687	696.528	664.778	724.995	-0.124904	0.354088	-0.35275	0.724276	0.848987	FALSE
s__Collinsella_sp._AM24-1	695.449	498.985	871.59	-0.804379	0.695721	-1.15618	0.247607	0.465245	FALSE
s__Clostridium_sporogenes	694.633	732.177	660.972	0.146491	0.394622	0.371219	0.710474	0.839299	FALSE
s__Coprobacillus_sp._AF35-8	693.503	643.015	738.768	-0.20068	0.438351	-0.457807	0.647091	0.802008	FALSE
s__Anaeromassilibacillus_sp._1001302B_160321_C8	692.53	779.061	614.951	0.341596	0.48366	0.706273	0.480018	0.68027	FALSE
s__Prevotella_sp._DNF00663	692.135	553.654	816.289	-0.560387	0.46024	-1.2176	0.223377	0.437884	FALSE
s__Streptococcus_pseudopneumoniae	690.739	880.447	520.656	0.757397	0.547298	1.38388	0.166394	0.366397	FALSE
s__Helicobacter_pylori	688.434	7869.47	2403.29	0.6594	0.606405	1.08739	0.276864	0.497459	FALSE
s__Dorea_phocaeensis	686.557	652.397	717.184	-0.140199	0.408225	-0.343435	0.731271	0.85351	FALSE
s__Lachnoanaerobaculum_saburreum	685.414	797.717	584.729	0.447852	0.31397	1.42642	0.153748	0.34741	FALSE
s__Coprococcus_sp._AF16-22	685.191	706.084	1129.48	0.0828729	0.481646	0.172062	0.863389	0.922021	FALSE
s__Clostridium_sp._CAG:264	684.584	772.254	605.983	0.34973	0.61398	0.569611	0.568942	0.741481	FALSE
s__Citrobacter_sp._KTE32	683.809	1129.85	283.915	1.99162	0.799998	2.48954	0.012791	0.0669952	FALSE
s__Parablautia_muri	683.592	476.768	869.021	-0.866363	0.352118	-2.46043	0.0138769	0.0707581	FALSE
s__Collinsella_sp._AF37-9	682.94	466.325	877.146	-0.910995	0.6786	-1.34246	0.179446	0.383263	FALSE
s__Prevotella_sp._CAG:520	682.272	34904	18651	0.842943	0.761948	1.1063	0.268597	0.486045	FALSE
s__Streptococcus_sp._HMSC078D09	682.251	787.877	587.553	0.42189	0.58714	0.71855	0.472418	0.673746	FALSE
s__Clostridium_sp._CAG:226	681.252	2112.27	1828.88	0.474453	0.509281	0.931612	0.351537	0.572734	FALSE
s__Clostridium_sp._AF21-20LB	680.129	525.652	818.625	-0.637898	0.337978	-1.8874	0.059107	0.187559	FALSE
s__Collinsella_sp._TF10-11AT	678.955	433.644	898.889	-1.05137	0.664173	-1.58297	0.113428	0.288356	FALSE
s__bacterium_1xD42-87	678.162	779.321	587.467	0.405282	0.414908	0.9768	0.328668	0.550465	FALSE
s__Flintibacter_muris	677.733	761.794	602.368	0.340044	0.429874	0.791032	0.428925	0.640358	FALSE
s__Candidatus_Amulumruptor_caecigallinarius	675.492	4597.39	1127.29	-0.243149	0.520583	-0.46707	0.64045	0.797254	FALSE
s__Bifidobacterium_pullorum	672.103	498.314	827.914	-0.732133	0.391445	-1.87033	0.0614377	0.192718	FALSE
s__Ruminococcus_sp._OM07-17	671.129	541.273	2293.23	-0.541725	0.609711	-0.888495	0.374275	0.591628	FALSE
s__Pseudoalteromonas_ruthenica	670.884	640.247	698.352	-0.125354	0.651951	-0.192275	0.847527	0.913535	FALSE
s__Bacteroides_sp._An269	669.887	2409	629.831	0.181982	0.535824	0.33963	0.734135	0.854608	FALSE
s__Prevotella_albensis	667.69	5900.3	4039.36	1.80539	0.688832	2.62094	0.00876865	0.0515957	FALSE
s__Paenibacillus_sp._P22	666.498	649.021	682.168	-0.0748379	0.284136	-0.263388	0.792252	0.880979	FALSE
s__Enterobacter_sp._RIT637	666.338	1004.85	362.845	1.46901	0.771677	1.90365	0.0569552	0.183491	FALSE
s__Coprobacillus_sp._AM23-9LB	666.242	513.89	802.834	-0.642605	0.62323	-1.03109	0.302499	0.523664	FALSE
s__Clostridium_sp._CAG:780	664.814	3311.13	524.709	0.646924	0.629842	1.02712	0.304363	0.525611	FALSE
s__Bacteroides_sp._AF29-11	662.251	973.755	382.972	1.34607	0.60104	2.23957	0.0251191	0.109003	FALSE
s__Ornithobacterium_rhinotracheale	662.224	861.281	483.758	0.834073	0.472907	1.76372	0.0777798	0.225105	FALSE
s__Ruminococcus_sp._CLA-AA-H200	662.061	1084.21	709.441	-0.218655	0.252379	-0.866376	0.386284	0.603983	FALSE
s__Bacteroides_sp._3_2_5	661.845	7195.48	1759.02	-0.66511	0.628393	-1.05843	0.28986	0.510674	FALSE
s__Huintestinicola_butyrica	661.255	825.571	971.082	0.684185	0.432085	1.58345	0.113319	0.288317	FALSE
s__Muribaculaceae_bacterium_Isolate-077_(Janvier)	659.894	647.366	671.127	-0.0512771	0.490558	-0.104528	0.91675	0.953822	FALSE
s__Ruminococcus_sp._OF03-6AA	658.596	468.902	828.667	-0.822959	0.401192	-2.05129	0.0402391	0.148849	FALSE
s__Caproiciproducens_sp._CPB-2	658.159	604.645	706.136	-0.224662	0.429601	-0.522955	0.601006	0.765582	FALSE
s__Blautia_sp._AM28-36	656.395	599.595	707.319	-0.24036	0.405327	-0.593003	0.553179	0.732929	FALSE
s__Lachnospiraceae_bacterium_AM23-2LB	654.267	744.87	1196.88	0.377248	0.461405	0.817606	0.413582	0.62728	FALSE
s__Erysipelotrichaceae_bacterium_3_1_53	653.769	539.274	756.421	-0.490734	0.280033	-1.75242	0.0797024	0.228622	FALSE
s__Citrobacter_sp._MGH_55	653.286	943.898	392.737	1.26438	0.721008	1.75362	0.0794948	0.228211	FALSE
s__Clostridium_sp._CAG:964	650.301	688.933	615.664	0.162569	0.403906	0.402492	0.687322	0.825808	FALSE
s__Lactobacillus_paragasseri	649.755	1744.17	580.51	0.324471	0.814186	0.398522	0.690246	0.827205	FALSE
s__Coprococcus_sp._TF11-13	649.39	541.938	1255.81	-0.459712	0.450187	-1.02116	0.30718	0.529189	FALSE
s__Flintibacter_hominis	648.636	783.724	527.523	0.572505	0.470192	1.2176	0.223377	0.437884	FALSE
s__Lelliottia_nimipressuralis	647.956	959.156	368.95	1.37786	0.750973	1.83477	0.0665398	0.202122	FALSE
s__Riemerella_anatipestifer	647.955	503.739	777.252	-0.624629	0.500845	-1.24715	0.212343	0.424924	FALSE
s__Heyndrickxia_oleronia	647.044	571.73	714.566	-0.323867	0.362701	-0.892929	0.371895	0.590051	FALSE
s__Bacteroides_sp._AM28-6	645.642	759.273	543.765	0.481431	0.612851	0.78556	0.432126	0.64151	FALSE
s__Blautia_sp._An81	645.556	630.282	659.249	-0.0658186	0.400877	-0.164187	0.869584	0.925249	FALSE
s__Collinsella_sp._AM36-4AA	644.529	443.881	824.422	-0.892714	0.643363	-1.38758	0.165266	0.365188	FALSE
s__Bariatricus_massiliensis	643.207	1181.05	752.236	-0.526559	0.285675	-1.84321	0.0652986	0.20058	FALSE
s__Firmicutes_bacterium_CAG:137_57_8	643.119	2008.62	851.594	0.178338	0.549807	0.324365	0.745662	0.862657	FALSE
s__Roseburia_sp._AF34-16	641.923	3850.61	1229	0.208435	0.332918	0.626085	0.531259	0.719478	FALSE
s__Porcipelethomonas_ammoniilytica	640.601	724.933	564.994	0.360538	0.410655	0.877957	0.379967	0.598318	FALSE
s__Bacteroides_sp._AF35-22	640.551	928.813	382.11	1.28072	0.51291	2.49696	0.0125261	0.0661127	FALSE
s__Ructibacterium_gallinarum	640.041	482.51	781.274	-0.694962	0.394953	-1.75961	0.0784744	0.226052	FALSE
s__Flavonifractor_sp._DFI.6.63	639.853	749.557	541.497	0.46878	0.264189	1.77441	0.0759954	0.221021	FALSE
s__Clostridium_disporicum	639.361	894.734	925.764	1.12386	0.432985	2.5956	0.00944261	0.0543502	FALSE
s__Lactococcus_garvieae	638.339	422.203	2101.78	-0.978743	0.429551	-2.27853	0.0226952	0.102229	FALSE
s__Methanosarcina_mazei	637.203	746.825	538.922	0.469788	0.710462	0.661243	0.508457	0.700409	FALSE
s__Coprobacillus_sp._AF15-30	636.541	567.076	698.819	-0.300873	0.570315	-0.527556	0.597807	0.76384	FALSE
s__uncultured_bacterium_35i19	636.423	763.961	522.078	0.549105	0.62911	0.872829	0.382756	0.601156	FALSE
s__Longibaculum_muris	635.927	520.207	739.677	-0.511558	0.243328	-2.10234	0.0355234	0.136243	FALSE
s__uncultured_Eubacteriales_bacterium	635.035	714.503	563.789	0.342723	0.369401	0.92778	0.353522	0.573032	FALSE
s__Pseudoflavonifractor_sp._An85	634.446	621.231	646.293	-0.0569694	0.396994	-0.143502	0.885894	0.937447	FALSE
s__Porphyromonas_levii	633.591	2661.25	657.811	-0.116658	0.500289	-0.23318	0.815621	0.895495	FALSE
s__Clostridium_bartlettii_CAG:1329	633.379	522.373	732.901	-0.489679	0.674819	-0.725646	0.468056	0.670387	FALSE
s__Bacteroides_caecicola	631.896	510.814	740.453	-0.534322	0.574152	-0.930628	0.352046	0.572734	FALSE
s__Diplocloster_modestus	631.119	704.767	565.09	0.319117	0.310656	1.02724	0.304309	0.525611	FALSE
s__Roseburia_sp._CAG:10041_57	629.902	1568.76	1678.57	0.654508	0.330915	1.97787	0.047943	0.167049	FALSE
s__Faecalicatena_sp._Marseille-Q4148	629.868	879.075	1060.76	-0.303853	0.302724	-1.00373	0.315508	0.538391	FALSE
s__Dorea_sp._5-2	629.093	652.575	608.039	0.101467	0.354214	0.286456	0.774529	0.872916	FALSE
s__Citrobacter_pasteurii	628.419	742.668	525.99	0.496397	0.701342	0.707782	0.479081	0.679702	FALSE
s__Clostridium_sp._CAG:510	627.808	828.648	447.745	0.888361	0.454823	1.9532	0.0507959	0.171442	FALSE
s__Caproicibacter_fermentans	625.853	605.196	644.374	-0.0900192	0.413214	-0.217851	0.827545	0.902601	FALSE
s__Pseudoclostridium_thermosuccinogenes	625.012	645.173	606.936	0.0884618	0.499088	0.177247	0.859314	0.920187	FALSE
s__Butyricicoccus_sp._AM32-19	624.901	644.432	607.391	0.0879451	0.294619	0.298505	0.765318	0.870361	FALSE
s__Bacteroides_sp._CAG:1076	624.152	1232.05	49762.9	-0.575207	0.535608	-1.07393	0.282852	0.502629	FALSE
s__Enterobacter_sp._EGD-HP1	623.915	841.7	428.66	0.972787	0.741216	1.31242	0.189378	0.394982	FALSE
s__Clostridium_indicum	622.53	904.999	675.375	-0.261272	0.281864	-0.926944	0.353956	0.573102	FALSE
s__Lachnospiraceae_bacterium_AM25-22	622.006	10575.8	4066.51	-0.745278	0.298756	-2.4946	0.0126098	0.0662949	FALSE
s__Cloacibacillus_porcorum	619.673	2342.71	1646.23	0.94197	0.516146	1.82501	0.0680001	0.205678	FALSE
s__Absiella_sp._AM54-8XD	619.404	574.445	659.711	-0.20004	0.324469	-0.616516	0.537554	0.722294	FALSE
s__Lawsonibacter_celer	618.765	742.239	508.064	0.547344	0.364005	1.50367	0.132666	0.314528	FALSE
s__Eisenbergiella_sp._OF01-20	618.67	4017.2	627.554	0.459677	0.334077	1.37596	0.168834	0.369479	FALSE
s__Coprobacillus_sp._AF37-2	618.2	516.458	709.416	-0.4568	0.603089	-0.757433	0.44879	0.65769	FALSE
s__Escherichia_sp._HH26CH	618.159	768.779	483.121	0.669402	0.814642	0.821712	0.411241	0.625179	FALSE
s__Amphritea_balenae	617.131	878.425	382.867	1.19794	0.490343	2.44306	0.0145635	0.0732087	FALSE
s__Coprobacillus_sp._AF17-17AC	615.852	481.275	736.507	-0.612723	0.586922	-1.04396	0.296504	0.51808	FALSE
s__Parasutterella_muris	615.539	1478.6	606.897	0.0434747	0.724377	0.0600166	0.952142	0.973926	FALSE
s__Clostridium_sp._CAG:245	615.163	2433.44	980.877	-0.00268855	0.465557	-0.00577491	0.995392	0.997076	FALSE
s__Lawsonibacter_sp._OA9	614.039	759.028	484.049	0.650846	0.440773	1.4766	0.139783	0.325123	FALSE
s__Kluyvera_intermedia	612.764	968.877	293.49	1.72231	0.756051	2.27803	0.0227246	0.102232	FALSE
s__Ruminococcus_bovis	612.62	7941.09	1987.24	0.164995	0.516799	0.319264	0.749526	0.862944	FALSE
s__Agathobaculum_sp._Marseille-P7918	611.217	790.672	450.326	0.811382	0.32064	2.5305	0.0113899	0.061519	FALSE
s__Firmicutes_bacterium_CAG:552_39_19	610.935	680.21	548.826	0.310694	0.365426	0.850224	0.395201	0.611202	FALSE
s__Oscillibacter_ruminantium	610.301	696.313	533.188	0.385933	0.414342	0.931435	0.351628	0.572734	FALSE
s__Clostridium_sp._AF46-12NS	610.254	682.275	957.377	0.322547	0.493535	0.653545	0.513405	0.705585	FALSE
s__Ruminococcaceae_bacterium_AM07-15	608.205	2095.62	652.847	-0.225148	0.364148	-0.618288	0.536385	0.721815	FALSE
s__Bacteroides_sp._AF26-7BH	606.902	887.594	1094.35	1.32082	0.554218	2.38321	0.0171624	0.0837848	FALSE
s__Terrisporobacter_glycolicus	606.718	8114.15	1153.9	0.432016	0.457484	0.94433	0.345001	0.567376	FALSE
s__Clostridium_porci	606.093	1046.53	789.016	0.49227	0.27576	1.78514	0.0742391	0.217515	FALSE
s__Youxingia_wuxianensis	604.953	589.338	618.953	-0.0704246	0.36677	-0.192013	0.847732	0.913535	FALSE
s__Butyricicoccus_intestinisimiae	603.407	695.492	520.849	0.417354	0.34718	1.20212	0.229316	0.44534	FALSE
s__Blautia_sp._CAG:237	603.226	1679.42	1962.48	-0.795979	0.504391	-1.5781	0.114542	0.290982	FALSE
s__uncultured_bacterium_25H09	602.84	695.983	519.332	0.422659	0.502047	0.841871	0.39986	0.615872	FALSE
s__Actinomyces_dentalis	599.478	411.282	2155.17	-0.903977	0.556301	-1.62498	0.104167	0.272214	FALSE
s__Spirochaetia_bacterium	598.292	554.577	637.485	-0.200531	0.456772	-0.439017	0.660649	0.809079	FALSE
s__Dorea_sp._210702-DFI.3.125	595.788	482.173	697.651	-0.532432	0.324434	-1.64111	0.100774	0.266524	FALSE
s__Anaerotruncus_rubiinfantis	595.693	651.259	545.876	0.253792	0.339408	0.747748	0.454612	0.66244	FALSE
s__Frisingicoccus_caecimuris	594.651	437.145	735.863	-0.752865	0.327478	-2.29898	0.021506	0.0984954	FALSE
s__Bacteroides_sp._OM05-10AA	594.219	664.704	531.027	0.323887	0.590882	0.548142	0.583594	0.752942	FALSE
s__Lacrimispora_saccharolytica	594.192	634.449	558.101	0.183063	0.263701	0.694209	0.487551	0.685969	FALSE
s__Actinomyces_sp._ICM58	593.799	449.448	723.216	-0.687734	0.528752	-1.30068	0.19337	0.400954	FALSE
s__Citrobacter_sp._S46_ASV_140	593.251	886.635	330.217	1.42421	0.745867	1.90947	0.0562017	0.182525	FALSE
s__Candidatus_Soleaferrea_massiliensis	592.951	566.657	616.525	-0.122055	0.419378	-0.291037	0.771023	0.871847	FALSE
s__Clostridium_sp._Marseille-P3244	592.663	555.73	625.774	-0.173	0.41609	-0.415776	0.677574	0.819678	FALSE
s__Enterococcus_cecorum	592.369	607.731	578.597	0.0704865	0.357232	0.197313	0.843582	0.910234	FALSE
s__Duncaniella_muricolitica	592.288	508.685	667.244	-0.391445	0.635847	-0.615627	0.538141	0.722809	FALSE
s__Mordavella_massiliensis	590.874	685.533	506.007	0.435303	0.373925	1.16415	0.244365	0.4622	FALSE
s__Bacteroides_sp._CAG:598	590.775	819.488	385.723	1.08689	0.478279	2.2725	0.0230563	0.103314	FALSE
s__Bacteroides_sp._CAG:189	590.221	837.979	368.092	1.18709	0.535319	2.21753	0.0265867	0.113569	FALSE
s__Porphyromonas_somerae	589.913	708.322	483.753	0.550676	0.546127	1.00833	0.313296	0.536088	FALSE
s__Clostridium_butyricum	586.742	1583.45	596.287	-0.0525485	0.367526	-0.142979	0.886307	0.937447	FALSE
s__Butyricicoccus_sp._AF22-28AC	586.043	585.338	586.675	-0.0019381	0.304608	-0.00636261	0.994923	0.997059	FALSE
s__Clostridium_sp._CAG:138	585.585	8642.69	4926.8	0.367746	0.550706	0.667771	0.50428	0.696816	FALSE
s__Streptococcus_sp._FDAARGOS_192	583.881	351.534	792.192	-1.17284	0.630711	-1.85955	0.0629497	0.195904	FALSE
s__Cetobacterium_somerae	583.612	5064.98	16301.8	0.80814	0.743702	1.08665	0.277194	0.497647	FALSE
s__Streptococcus_sp._SR4	583.519	337.004	804.533	-1.25664	0.630157	-1.99416	0.0461344	0.163441	FALSE
s__Butyricicoccus_sp._OF13-6	583.17	416.259	732.814	-0.813434	0.338796	-2.40095	0.0163524	0.0804177	FALSE
s__Streptococcus_sp._ZB199	582.129	725.446	453.637	0.675685	0.57785	1.16931	0.24228	0.460239	FALSE
s__Jutongia_hominis	581.45	731.616	446.818	0.711591	0.359343	1.98025	0.0476749	0.166277	FALSE
s__Roseburia_sp._AF02-12	580.917	2299.57	879.45	0.170295	0.339879	0.501045	0.616339	0.778242	FALSE
s__Clostridium_sp._CAG:354_28_25	580.071	633.744	1330.89	0.2535	0.362148	0.699989	0.483934	0.683858	FALSE
s__Dorea_acetigenes	579.418	563.2	593.959	-0.0766016	0.311663	-0.245784	0.80585	0.889162	FALSE
s__Odoribacter_sp._AF15-53	579.047	559.178	2136.21	-0.0939821	0.568275	-0.165381	0.868644	0.925249	FALSE
s__Agathobaculum_desmolans	578.87	570.414	586.45	-0.0415106	0.333495	-0.124471	0.900942	0.947452	FALSE
s__Bacteroides_sp._AF33-23	578.78	590.582	568.2	0.0571186	0.490458	0.11646	0.907288	0.95006	FALSE
s__Clostridiales_bacterium_45_37	577.956	557.933	595.906	-0.0939757	0.373065	-0.251901	0.801117	0.886417	FALSE
s__Butyricicoccus_sp._OF10-2	577.62	936.46	588.714	-0.0560592	0.27834	-0.201406	0.840381	0.908092	FALSE
s__Enterobacter_sichuanensis	576.099	1192.98	7047.92	0.293518	0.703081	0.417474	0.676331	0.818972	FALSE
s__Clostridium_sp._AF35-15	574.273	489.814	649.994	-0.404558	0.273321	-1.48016	0.138832	0.324397	FALSE
s__Escherichia_sp._94.0001	573.933	1505.64	612.615	-0.207672	0.761324	-0.272777	0.785024	0.877627	FALSE
s__Holdemanella_sp._MSK.7.32	573.87	445.63	688.844	-0.62693	0.597973	-1.04842	0.294443	0.516001	FALSE
s__Desulfovibrionaceae_bacterium	572.306	790.219	376.935	1.07015	0.573058	1.86743	0.0618412	0.193472	FALSE
s__Coprobacillus_sp._AF02-13	571.682	516.233	621.395	-0.266343	0.489889	-0.54368	0.586661	0.754886	FALSE
s__Anaerobium_acetethylicum	571.666	640.463	509.987	0.326969	0.351334	0.930651	0.352034	0.572734	FALSE
s__Flavonifractor_sp._An100	571.149	556.598	584.195	-0.0688306	0.389454	-0.176736	0.859716	0.920187	FALSE
s__Clostridium_hylemonae	571.021	591.241	552.893	0.0948965	0.362757	0.261598	0.793631	0.881702	FALSE
s__Ruminococcus_sp._210702-SL.1.03	570.463	3295.46	819.277	0.0898531	0.418667	0.214617	0.830066	0.903523	FALSE
s__Bacteroides_sp._HF-5613	570.361	724.366	432.288	0.745515	0.540117	1.38029	0.167499	0.367918	FALSE
s__Coprobacillus_sp._OF02-11LB	569.319	454.267	672.468	-0.564718	0.614468	-0.919037	0.358076	0.577864	FALSE
s__Coprococcus_sp._AF16-5	568.551	432.919	1033.91	-0.671892	0.491127	-1.36806	0.171293	0.372568	FALSE
s__Roseburia_sp._CAG:197	566.067	656.939	1189.85	0.438995	0.387417	1.13313	0.257158	0.475232	FALSE
s__Pseudenterobacter_timonensis	563.774	893.349	268.293	1.73464	0.729143	2.37901	0.0173592	0.0846293	FALSE
s__Butyricimonas_sp._Marseille-P3923	561.402	634.804	495.592	0.357624	0.738421	0.484309	0.628167	0.78748	FALSE
s__Bacteroides_sp._AF04-22	560.973	571.839	551.232	0.0525487	0.498941	0.10532	0.916122	0.953822	FALSE
s__Collinsella_sp._AF39-11AT	560.742	372.615	729.407	-0.968371	0.624201	-1.55138	0.120812	0.298792	FALSE
s__Parabacteroides_sp._HGS0025	559.195	457.362	650.493	-0.50801	0.524228	-0.969062	0.332514	0.5552	FALSE
s__Firmicutes_bacterium_HGW-Firmicutes-9	557.702	408.311	1179.52	-0.759489	0.619081	-1.2268	0.219898	0.434176	FALSE
s__Streptococcus_gallolyticus	557.606	571.702	544.968	0.0677139	0.529643	0.127848	0.898269	0.945911	FALSE
s__Blautia_sp._XA-2221	557.222	583.14	927.638	0.125452	0.406207	0.308838	0.757445	0.8651	FALSE
s__Coprococcus_sp._AF38-1	557.063	469.09	635.935	-0.440201	0.425507	-1.03453	0.300887	0.5224	FALSE
s__Prevotella_lascolaii	556.696	5882.76	5519.79	0.550758	0.592778	0.929115	0.35283	0.572734	FALSE
s__Mediterraneibacter_sp._210702-DFI.3.120	556.538	396.119	700.362	-0.823062	0.416427	-1.97649	0.0480998	0.167186	FALSE
s__Clostridium_sp._AF34-13	553.426	647.74	941.024	0.466831	0.394089	1.18458	0.236182	0.453971	FALSE
s__Eggerthella_sp._CAG:1427	553.207	414.225	677.812	-0.710446	0.456004	-1.55798	0.119237	0.296966	FALSE
s__Streptococcus_sp._HMSC072C09	553.089	660.329	456.944	0.529516	0.61533	0.86054	0.389491	0.606596	FALSE
s__Lachnoclostridium_sp._An131	552.639	633.667	479.993	0.39997	0.363099	1.10155	0.270659	0.488534	FALSE
s__Collinsella_sp._TM09-10AT	552.262	335.366	746.72	-1.15436	0.709736	-1.62646	0.103852	0.271917	FALSE
s__Lachnospiraceae_bacterium_MD335	550.582	626.744	482.3	0.377141	0.354315	1.06442	0.287137	0.507393	FALSE
s__Cuneatibacter_caecimuris	549.73	406.827	677.85	-0.735418	0.374388	-1.96432	0.0494933	0.168968	FALSE
s__Hominibacterium_faecale	548.853	606.83	496.873	0.28773	0.439981	0.653961	0.513137	0.705489	FALSE
s__Streptococcus_sp._HMSC064D12	548.623	370.799	708.051	-0.934659	0.615964	-1.51739	0.129168	0.308718	FALSE
s__Alistipes_sp._cv1	548.087	475.231	613.406	-0.367836	0.632697	-0.581378	0.560986	0.738312	FALSE
s__Flavonifractor_sp._An135	547.99	569.107	529.057	0.106991	0.361399	0.296048	0.767194	0.871399	FALSE
s__Sharpea_azabuensis	547.972	675.914	433.265	0.639957	0.37144	1.72291	0.0849053	0.237788	FALSE
s__Butyricicoccus_sp._AF15-40	546.179	480.448	605.11	-0.328912	0.238951	-1.37648	0.168673	0.369479	FALSE
s__Subdoligranulum_sp._OF01-18	544.752	621.466	842.599	0.385707	0.526219	0.732978	0.463572	0.670002	FALSE
s__Rothia_mucilaginosa	544.178	602.335	492.038	0.290614	0.592097	0.490822	0.623553	0.78474	FALSE
s__Agathobaculum_hominis	543.356	473.89	605.635	-0.350616	0.33971	-1.0321	0.302023	0.523427	FALSE
s__Caproiciproducens_sp._NJN-50	542.703	501.971	579.221	-0.205932	0.404622	-0.508949	0.610788	0.773247	FALSE
s__Flavonifractor_sp._An91	541.674	377.78	688.614	-0.864081	0.453489	-1.90541	0.0567272	0.183114	FALSE
s__Collinsella_sp._OF03-4AA	541.6	329.29	731.948	-1.15171	0.658822	-1.74813	0.0804408	0.229997	FALSE
s__Acetanaerobacterium_elongatum	541.427	545.406	537.859	0.0207838	0.53035	0.0391887	0.96874	0.981935	FALSE
s__Clostridium_transplantifaecale	539.19	526.543	550.528	-0.0637437	0.389413	-0.163692	0.869974	0.925249	FALSE
s__Salmonella_bongori	539.152	788.398	315.69	1.31927	0.595346	2.21598	0.026693	0.113787	FALSE
s__Dorea_longicatena_CAG:42	539.076	418.446	647.226	-0.627984	0.51089	-1.2292	0.218998	0.433122	FALSE
s__Streptomyces_sp._SPB074	537.2	449.548	615.784	-0.453335	0.407118	-1.11352	0.265484	0.48287	FALSE
s__Candidatus_Alistipes_pullistercoris	537.01	478.399	589.557	-0.301209	0.473358	-0.636324	0.524565	0.713746	FALSE
s__Enterobacter_huaxiensis	535.3	627.976	452.211	0.47285	0.791931	0.597085	0.550451	0.731055	FALSE
s__Clostridiales_bacterium_GWF2_38_85	535.111	715.887	373.035	0.939498	0.533606	1.76066	0.078296	0.226047	FALSE
s__Streptococcus_sp._HMSC057G03	534.662	587.192	487.566	0.266423	0.609387	0.437199	0.661967	0.809856	FALSE
s__Clostridium_sp._AF32-7AC	533.959	496.588	567.463	-0.190766	0.329569	-0.578833	0.562702	0.73986	FALSE
s__Coprobacillus_sp._AM17-34	533.078	419.647	634.775	-0.595344	0.450013	-1.32295	0.185853	0.391768	FALSE
s__Prevotella_stercorea_CAG:629	533.067	3842.18	9100.33	-2.40152	0.960761	-2.4996	0.0124332	0.0658536	FALSE
s__Coriobacteriaceae_bacterium	531.952	1362.6	674.414	-0.852918	0.53061	-1.60743	0.10796	0.279862	FALSE
s__Streptococcus_equi	530.685	559.112	505.199	0.14473	0.291023	0.497315	0.618967	0.78035	FALSE
s__Firmicutes_bacterium_CAG:534	529.876	702.573	375.044	0.904324	0.382256	2.36576	0.0179933	0.0867683	FALSE
s__Anaerofilum_hominis	529.864	385.076	659.674	-0.775174	0.508435	-1.52463	0.127352	0.307062	FALSE
s__Lachnotalea_glycerini	529.538	580.927	864.294	0.267082	0.344839	0.774513	0.438628	0.648994	FALSE
s__Diplocloster_agilis	528.755	561.575	499.331	0.169886	0.356607	0.476396	0.633792	0.792017	FALSE
s__Escherichia_sp._1_1_43	526.728	857.07	230.559	1.89411	0.809719	2.33923	0.0193238	0.0908421	FALSE
s__Dorea_sp._42_8	526.566	467.624	579.412	-0.308405	0.523892	-0.588681	0.556075	0.735501	FALSE
s__Oxalobacter_formigenes	525.492	3311.99	7187.4	-0.711753	0.654317	-1.08778	0.276693	0.497403	FALSE
s__Marasmitruncus_massiliensis	524.376	566.439	486.665	0.220142	0.411203	0.535361	0.5924	0.759534	FALSE
s__Anaeromicropila_herbilytica	522.412	360.204	1564.89	-0.889267	0.407225	-2.18373	0.0289825	0.120613	FALSE
s__Dielma_fastidiosa	521.375	2882.29	1389.12	-0.354449	0.351376	-1.00875	0.313096	0.536004	FALSE
s__Lachnospiraceae_bacterium_OF09-6	521.167	443.536	590.768	-0.413278	0.297887	-1.38736	0.165331	0.365188	FALSE
s__Lawsonibacter_hominis	520.002	478.013	557.647	-0.222053	0.374053	-0.59364	0.552753	0.732743	FALSE
s__Blautia_sp._MSJ-36	518.713	378.522	644.401	-0.769129	0.385657	-1.99434	0.0461154	0.163441	FALSE
s__Streptococcus_sp._HMSC065C01	518.7	636.538	413.052	0.621982	0.598785	1.03874	0.298925	0.520987	FALSE
s__Coprobacillus_sp._AF16-47	518.154	384.506	637.975	-0.72918	0.589583	-1.23677	0.216172	0.429976	FALSE
s__Flintibacter_sp._KGMB00164	517.403	603.796	439.948	0.458037	0.390478	1.17302	0.24079	0.459102	FALSE
s__Paraclostridium_bifermentans	517.044	1300.38	825.769	-0.262797	0.541657	-0.485173	0.627554	0.78748	FALSE
s__Phocaeicola_paurosaccharolyticus	516.699	541.325	494.621	0.13166	0.575013	0.228968	0.818894	0.897978	FALSE
s__Hafnia_alvei	515.94	811.496	250.959	1.69254	0.805449	2.10137	0.0356087	0.136372	FALSE
s__Enterobacter_oligotrophicus	515.512	536.345	496.835	0.109484	0.811053	0.134989	0.89262	0.941856	FALSE
s__Clostridiales_bacterium_CHKCI001	515.367	424.959	596.423	-0.489766	0.432327	-1.13286	0.257272	0.475232	FALSE
s__Ruminococcus_sp._CAG:55	513.053	400.4	614.053	-0.616999	0.478649	-1.28904	0.197383	0.405671	FALSE
s__Heliomicrobium_modesticaldum	512.009	386.367	624.653	-0.695663	0.266601	-2.60937	0.00907085	0.0528488	FALSE
s__Xenorhabdus_bovienii	511.174	790.171	261.039	1.59683	0.63503	2.51458	0.0119175	0.0635002	FALSE
s__Desulfovibrio_desulfuricans	510.43	792.851	471.214	1.62453	0.640559	2.53611	0.0112092	0.0608687	FALSE
s__Alistipes_montrealensis	509.334	689.221	816.262	0.986575	0.455916	2.16394	0.0304688	0.124898	FALSE
s__Butyricicoccus_sp._AF10-3	509.301	425.193	584.709	-0.457121	0.388404	-1.17692	0.239227	0.457595	FALSE
s__Butyrivibrio_sp._CAG:318	509.223	620.057	11788	0.596472	0.306711	1.94474	0.0518067	0.173863	FALSE
s__Streptococcus_sp._21.1	507.892	364.418	636.525	-0.804881	0.654489	-1.22979	0.218778	0.432926	FALSE
s__Dorea_sp._OM07-5	507.233	492.723	1135.13	-0.0814738	0.394869	-0.206332	0.836532	0.906413	FALSE
s__Streptococcus_caecimuris	506.747	573.257	447.117	0.356788	0.618303	0.577045	0.563909	0.739924	FALSE
s__Blautia_sp._MCC283	506.692	378.02	622.054	-0.718742	0.391323	-1.8367	0.0662547	0.201773	FALSE
s__Clostridium_sp._29_15	506.186	3922.77	1404.03	0.803558	0.543131	1.47949	0.139009	0.324586	FALSE
s__Collinsella_sp._TF12-2AT	506.113	314.667	677.755	-1.10609	0.675828	-1.63664	0.101705	0.267366	FALSE
s__Prevotella_sp._CAG:1320	505.563	1965.27	817.814	0.227159	0.749724	0.30299	0.761897	0.868993	FALSE
s__Anaerotruncus_sp._AF02-27	504.34	547.491	465.653	0.234866	0.309604	0.758602	0.44809	0.65769	FALSE
s__Eubacterium_sp._An11	503.937	598.865	418.829	0.516079	0.381839	1.35156	0.176515	0.379973	FALSE
s__Lachnoclostridium_sp._An76	503.351	2472.41	1439.65	0.242747	0.312618	0.776499	0.437454	0.647589	FALSE
s__Bacteroides_sp._MSK.17.76	502.895	607.16	409.416	0.568293	0.608733	0.933568	0.350527	0.572506	FALSE
s__Provencibacterium_massiliense	502.02	460.488	539.257	-0.226497	0.483405	-0.468544	0.639396	0.796876	FALSE
s__Coprobacillus_sp._AF19-3	500.713	403.478	587.889	-0.541591	0.504482	-1.07356	0.28302	0.502676	FALSE
s__Clostridium_sp._AM58-1XD	500.31	607.691	404.036	0.587971	0.397893	1.47771	0.139486	0.324996	FALSE
s__Anaerotruncus_sp._1XD42-93	499.916	550.313	454.732	0.277532	0.406716	0.682374	0.495002	0.689087	FALSE
s__Collinsella_sp._AM43-1	499.361	332.381	649.067	-0.964738	0.604896	-1.59488	0.110738	0.283957	FALSE
s__Coprobacillus_sp._AM23-2	499.183	377.624	608.166	-0.685569	0.508848	-1.3473	0.177884	0.381106	FALSE
s__Lachnospiraceae_bacterium_RM5	499.071	753.691	270.791	1.47656	0.647528	2.28031	0.0225895	0.102012	FALSE
s__Bacteroides_sp._HMSC068A09	498.473	633.908	377.048	0.749792	0.487924	1.5367	0.124368	0.302741	FALSE
s__Firmicutes_bacterium_ADurb.Bin193	498.036	337.481	641.982	-0.926549	0.460959	-2.01005	0.0444261	0.159485	FALSE
s__Collinsella_sp._OM04-5	497.893	329.11	649.216	-0.980714	0.661797	-1.4819	0.138368	0.32374	FALSE
s__Alistipes_sp._An66	497.552	637.201	372.349	0.776368	0.557844	1.39173	0.164004	0.364067	FALSE
s__Kineothrix_alysoides	496.337	701.686	312.23	1.16767	0.472405	2.47175	0.0134454	0.0692199	FALSE
s__Bifidobacteriaceae_bacterium_MCC01986	495.535	605.192	764.405	-1.96743	0.819616	-2.40043	0.016376	0.0804177	FALSE
s__Alistipes_sp.	493.738	417.028	562.514	-0.427894	0.497056	-0.860856	0.389317	0.606591	FALSE
s__Coprococcus_aceti	493.054	404.723	572.246	-0.499716	0.369235	-1.35338	0.175934	0.379411	FALSE
s__Butyricicoccus_porcorum	492.858	474.542	509.279	-0.10047	0.349072	-0.287821	0.773484	0.872409	FALSE
s__Senegalimassilia_anaerobia	491.165	969.357	1538.1	-0.359054	0.446756	-0.803691	0.421575	0.633722	FALSE
s__Lachnospiraceae_bacterium_KM106-2	490.344	625.297	369.352	0.760561	0.405186	1.87707	0.0605089	0.190477	FALSE
s__Anaerocolumna_sp._AGMB13025	490.225	809.321	485.997	0.0241025	0.380803	0.0632939	0.949533	0.972518	FALSE
s__Streptococcus_sp._HMSC065E03	489.898	517.085	465.524	0.149808	0.599578	0.249856	0.802699	0.887338	FALSE
s__Parabacteroides_sp._AM17-47	488.649	468.171	507.009	-0.115584	0.627317	-0.184252	0.853816	0.917033	FALSE
s__Flavonifractor_sp._An306	488.367	501.642	476.466	0.0740263	0.37218	0.198899	0.842342	0.909381	FALSE
s__Butyricicoccus_sp._AF35-5AC	488.307	470.06	504.667	-0.103853	0.269496	-0.38536	0.699971	0.833679	FALSE
s__Pseudoflavonifractor_sp._MCC625	488.128	539.7	441.891	0.290302	0.319162	0.909577	0.363046	0.581294	FALSE
s__Firmicutes_bacterium_ASF500	487.33	562.12	420.277	0.421392	0.424091	0.993635	0.3204	0.543468	FALSE
s__Blautia_sp._CAG:52	487.076	327.539	1306.84	-0.942173	0.448071	-2.10273	0.0354892	0.136243	FALSE
s__Oscillibacter_sp._CU971	486.702	622.924	364.572	0.773467	0.418932	1.84629	0.0648508	0.19955	FALSE
s__Galactobacillus_timonensis	486.678	977.33	513.65	-0.16878	0.314803	-0.536146	0.591858	0.759373	FALSE
s__Blautia_sp._An46	486.064	720.963	747.622	-0.0971597	0.312337	-0.311073	0.755745	0.864752	FALSE
s__Enterobacter_sp._MGH_14	484.443	518.668	453.759	0.191617	0.838705	0.228468	0.819282	0.898108	FALSE
s__Ruminococcus_gauvreauii	482.213	331.701	617.155	-0.896302	0.422327	-2.12229	0.0338131	0.132348	FALSE
s__uncultured_bacterium_EB1	481.799	477.766	485.415	-0.0221266	0.395155	-0.0559947	0.955346	0.974798	FALSE
s__Enterobacter_wuhouensis	480.171	677.059	520.754	1.15631	0.789382	1.46483	0.142968	0.330891	FALSE
s__Roseburia_sp._CAG:50	480.127	342.262	603.73	-0.818538	0.50999	-1.60501	0.108492	0.28083	FALSE
s__Escherichia_sp._KS167_9B	479.311	739.318	246.202	1.58549	0.732409	2.16476	0.0304057	0.124898	FALSE
[truncated: 1,556 more rows]
